# Supplementary material for: Alginate-like exopolysaccharides extracted from different waste sludges exhibit varying physicochemical and material properties
Source: Front Microbiol. 2024 Nov 5;15:1493782. doi: 10.3389/fmicb.2024.1493782 (PMC11573756; doi:10.3389/fmicb.2024.1493782)
Supplement: Supplementary file 2 [file Data_Sheet_2.xlsx]

## Sheet: Annex - A - OTU Table 
OTU	MQ210920-365	MQ210920-366	MQ210920-373	MQ210920-374	MQ210920-371	MQ210920-372	MQ210920-367	MQ210920-368	MQ210920-369	MQ210920-370	MQ210920-363	MQ210920-364	Kingdom	Phylum	Class	Order	Family	Genus	Species
OTU_1	3	1	50	36	2	3	0	0	1	0	14012	14813	k__Bacteria	p__Chloroflexi	c__Anaerolineae	o__RBG-13-54-9	f__midas_f_8354	g__midas_g_9613	s__midas_s_9613
OTU_2	2	0	253	318	265	251	4438	5696	5739	4969	0	5	k__Bacteria	p__Chloroflexi	c__Anaerolineae	o__C10-SB1A	f__Amarolineaceae	g__Ca_Sarcinithrix
OTU_3	1	0	1462	1993	1690	1818	1040	1463	1564	1392	59	71	k__Bacteria	p__Chloroflexi	c__Anaerolineae	o__Anaerolineales	f__Anaerolineaceae	g__midas_g_9648	s__midas_s_9648
OTU_4	6484	3510	24	33	6	8	345	384	478	407	0	13	k__Bacteria	p__Proteobacteria	c__Gammaproteobacteria	o__Competibacterales	f__Competibacteraceae	g__Ca_Competibacter	s__midas_s_10730
OTU_6	5547	4853	0	1	0	0	1	2	2	3	24	33	k__Bacteria	p__Proteobacteria	c__Gammaproteobacteria	o__Thiotrichales	f__Thiotrichaceae	g__Thiothrix	s__midas_s_10185
OTU_13	1	0	680	829	84	79	32	58	37	33	3342	3414	k__Bacteria	p__Nitrospirota	c__Nitrospiria	o__Nitrospirales	f__Nitrospiraceae	g__Nitrospira	s__Nitrospira_nitrosa
OTU_8	1	0	1113	1349	1689	1788	447	487	437	392	1	1	k__Bacteria	p__Chloroflexi	c__Anaerolineae	o__C10-SB1A	f__Amarolineaceae	g__Ca_Sarcinithrix	s__midas_s_2699
OTU_12	4	2	574	722	3121	3038	27	34	28	28	13	8	k__Bacteria	p__Proteobacteria	c__Alphaproteobacteria	o__Defluviicoccales	f__Defluviicoccaceae	g__Defluviicoccus	s__Ca_Defluviicoccus_seviourii
OTU_5	0	1	1246	1392	2249	2098	0	0	0	0	63	77	k__Bacteria	p__Proteobacteria	c__Gammaproteobacteria	o__Burkholderiales	f__Rhodocyclaceae
OTU_11	4778	2201	2	2	0	0	1	2	4	3	0	5	k__Bacteria	p__Proteobacteria	c__Gammaproteobacteria	o__Burkholderiales	f__Rhodocyclaceae	g__Ca_Accumulibacter	s__midas_s_13214
OTU_7	1	1	46	69	9	7	2133	1961	1422	1263	26	41	k__Bacteria	p__Proteobacteria	c__Alphaproteobacteria	o__Rhizobiales	f__Xanthobacteraceae	g__Rhodoplanes	s__midas_s_10428
OTU_14	63	30	434	643	1635	1707	414	564	592	569	1	0	k__Bacteria	p__Proteobacteria	c__Gammaproteobacteria	o__Run-SP154	f__midas_f_27	g__midas_g_70	s__midas_s_11784
OTU_10	1	0	683	954	91	82	1183	1329	992	937	0	0	k__Bacteria	p__Actinobacteriota	c__Acidimicrobiia	o__Microtrichales	f__Microtrichaceae	g__midas_g_19606	s__midas_s_19606
OTU_17	0	0	809	944	1764	1764	313	292	158	139	1	1	k__Bacteria	p__Proteobacteria	c__Alphaproteobacteria	o__Defluviicoccales	f__Defluviicoccaceae	g__Defluviicoccus	s__midas_s_20550
OTU_23	3	2	956	1171	67	49	1238	995	327	277	500	564	k__Bacteria	p__Actinobacteriota	c__Thermoleophilia	o__Solirubrobacterales	f__67-14	g__midas_g_20949	s__midas_s_20949
OTU_16	0	0	523	701	148	143	965	1129	845	712	447	464	k__Bacteria	p__Chloroflexi	c__OLB14	o__midas_o_731	f__midas_f_731	g__midas_g_731	s__midas_s_7461
OTU_100	0	0	4	8	1	1	0	0	0	0	2854	2878	k__Bacteria	p__Chloroflexi	c__Anaerolineae	o__RBG-13-54-9	f__midas_f_8354	g__midas_g_9613	s__midas_s_9613
OTU_9	1	2	471	542	34	44	1530	1427	828	811	0	0	k__Bacteria	p__Planctomycetota	c__Planctomycetes	o__Planctomycetales	f__Rubinisphaeraceae	g__SH-PL14	s__midas_s_25458
OTU_21	0	0	676	858	46	36	812	862	973	868	16	10	k__Bacteria	p__Nitrospirota	c__Nitrospiria	o__Nitrospirales	f__Nitrospiraceae	g__Nitrospira	s__midas_s_15113
OTU_15	132	51	448	609	142	138	901	971	789	662	115	80	k__Bacteria	p__Proteobacteria	c__Gammaproteobacteria	o__Burkholderiales	f__Comamonadaceae	g__Ottowia
OTU_24	31	5	1219	1353	147	144	665	668	437	340	1	4	k__Bacteria	p__Actinobacteriota	c__Actinobacteria	o__midas_o_5	f__midas_f_5	g__midas_g_399	s__midas_s_14419
OTU_19	2	1	368	475	1689	1597	177	208	148	163	30	35	k__Bacteria	p__Proteobacteria	c__Gammaproteobacteria	o__Competibacterales	f__Competibacteraceae	g__Ca_Competibacter	s__midas_s_5741
OTU_112	3096	1670	0	0	0	0	0	0	1	0	1	2	k__Bacteria	p__Proteobacteria	c__Gammaproteobacteria	o__Burkholderiales	f__Rhodocyclaceae	g__Ca_Accumulibacter	s__Ca_Accumulibacter_phosphatis
OTU_44	1	0	798	1130	208	177	364	508	479	475	133	156	k__Bacteria	p__Chloroflexi	c__Anaerolineae	o__C10-SB1A	f__Amarolineaceae	g__midas_g_2527	s__midas_s_12331
OTU_20	0	0	95	120	2115	2026	1	0	0	0	0	1	k__Bacteria	p__Proteobacteria	c__Gammaproteobacteria	o__Burkholderiales	f__Rhodocyclaceae
OTU_39	28	18	265	363	64	87	691	873	984	793	0	0	k__Bacteria	p__Proteobacteria	c__Gammaproteobacteria	o__Burkholderiales	f__Nitrosomonadaceae	g__Nitrosomonas	s__midas_s_11707
OTU_30	1	1	418	509	1542	1440	46	43	55	53	3	1	k__Bacteria	p__Bacteroidota	c__Bacteroidia	o__Chitinophagales	f__Saprospiraceae	g__Phaeodactylibacter	s__midas_s_14188
OTU_27	0	0	349	418	1	1	379	515	1144	1042	51	69	k__Bacteria	p__Proteobacteria	c__Gammaproteobacteria	o__Burkholderiales	f__Chitinimonadaceae	g__Chitinivorax	s__midas_s_1442
OTU_29	0	0	374	488	168	195	898	794	431	353	58	44	k__Bacteria	p__Proteobacteria	c__Gammaproteobacteria	o__Steroidobacterales	f__Steroidobacteraceae	g__midas_g_98	s__midas_s_11013
OTU_25	2	1	0	0	0	0	0	1	3	0	1865	1819	k__Bacteria	p__Chloroflexi	c__Anaerolineae	o__C10-SB1A	f__Amarolineaceae	g__midas_g_2527	s__midas_s_22705
OTU_59	40	27	178	217	1479	1649	3	5	10	6	0	0	k__Bacteria	p__Proteobacteria	c__Gammaproteobacteria	o__Run-SP154	f__midas_f_27	g__midas_g_70	s__midas_s_10628
OTU_47	17	5	360	502	455	477	581	569	285	226	58	57	k__Bacteria	p__Proteobacteria	c__Gammaproteobacteria	o__Burkholderiales	f__Burkholderiaceae	g__Limnobacter	s__midas_s_9398
OTU_40	0	0	147	189	36	23	0	0	0	0	1610	1571	k__Bacteria	p__Planctomycetota	c__Planctomycetes	o__Pirellulales	f__Pirellulaceae	g__midas_g_24640	s__midas_s_64658
OTU_43	0	0	99	122	34	31	886	715	769	642	83	92	k__Bacteria	p__Bacteroidota	c__Ignavibacteria	o__Ignavibacteriales	f__LD-RB-34	g__midas_g_1343	s__midas_s_16996
OTU_33	0	0	45	71	20	22	573	696	1043	929	0	0	k__Bacteria	p__Calditrichota	c__Calditrichia	o__Calditrichales	f__Calditrichaceae	g__Calorithrix	s__midas_s_20851
OTU_48	1	0	184	239	53	49	519	596	400	344	492	501	k__Bacteria	p__Chloroflexi	c__OLB14	o__midas_o_731	f__midas_f_731	g__midas_g_731	s__midas_s_10836
OTU_42	0	0	398	518	62	55	674	654	443	451	0	0	k__Bacteria	p__Proteobacteria	c__Alphaproteobacteria	o__Defluviicoccales	f__Defluviicoccaceae	g__Defluviicoccus
OTU_22	1	0	147	188	12	12	997	969	479	427	0	1	k__Bacteria	p__Actinobacteriota	c__Actinobacteria	o__Propionibacteriales	f__Propionibacteriaceae	g__midas_g_497
OTU_41	0	0	159	227	86	79	356	475	894	848	0	0	k__Bacteria	p__Bacteroidota	c__Bacteroidia	o__Chitinophagales	f__Saprospiraceae	g__Phaeodactylibacter	s__midas_s_10299
OTU_18	0	0	0	0	0	0	0	0	1	0	1520	1499	k__Bacteria	p__Verrucomicrobiota	c__Verrucomicrobiae	o__S-BQ2-57_soil_group	f__midas_f_17029	g__midas_g_17029	s__midas_s_17029
OTU_66	3	0	576	757	56	60	367	348	209	193	171	203	k__Bacteria	p__Actinobacteriota	c__Actinobacteria	o__Corynebacteriales	f__Mycobacteriaceae	g__Mycobacterium
OTU_36	0	0	178	220	27	25	157	174	96	77	853	1067	k__Bacteria	p__Planctomycetota	c__Planctomycetes	o__Pirellulales	f__Pirellulaceae	g__Pir4_lineage
OTU_54	1	0	294	389	13	27	749	694	321	261	31	32	k__Bacteria	p__Proteobacteria	c__Gammaproteobacteria	o__midas_o_26	f__midas_f_98	g__midas_g_523	s__midas_s_14771
OTU_49	1	2	145	143	13	7	897	882	372	278	11	11	k__Bacteria	p__Chloroflexi	c__Anaerolineae	o__SBR1031	f__midas_f_119	g__midas_g_35295	s__midas_s_35295
OTU_61	0	0	0	0	1	0	0	0	0	0	1279	1405	k__Bacteria	p__Planctomycetota	c__Planctomycetes	o__Gemmatales	f__Gemmataceae	g__midas_g_38018
OTU_28	0	0	465	487	807	858	0	0	0	1	3	7	k__Bacteria	p__Proteobacteria	c__Gammaproteobacteria	o__Competibacterales	f__Competibacteraceae	g__Ca_Competibacter	s__midas_s_198
OTU_284	0	0	287	377	892	817	78	76	26	26	0	1	k__Bacteria	p__Proteobacteria	c__Alphaproteobacteria	o__Defluviicoccales	f__Defluviicoccaceae	g__Defluviicoccus	s__midas_s_20550
OTU_82	2	1	316	349	675	666	146	144	112	84	15	8	k__Bacteria	p__Proteobacteria	c__Gammaproteobacteria	o__Burkholderiales	f__Nitrosomonadaceae	g__Ellin6067	s__midas_s_31440
OTU_826	0	0	28	30	19	35	511	645	653	560	0	0	k__Bacteria	p__Chloroflexi	c__Anaerolineae	o__C10-SB1A	f__Amarolineaceae	g__Ca_Sarcinithrix	s__midas_s_28922
OTU_38	0	0	30	41	1178	1052	14	26	52	50	1	1	k__Bacteria	p__Bacteroidota	c__Bacteroidia	o__Chitinophagales	f__Saprospiraceae	g__midas_g_1838	s__midas_s_14011
OTU_45	11	6	922	1110	99	102	29	52	41	43	0	0	k__Bacteria	p__Bacteroidota	c__Bacteroidia	o__Sphingobacteriales	f__AKYH767	g__midas_g_2126	s__midas_s_5484
OTU_131	103	35	136	155	271	298	421	276	315	311	0	0	k__Bacteria	p__Bacteroidota	c__Ignavibacteria	o__Ignavibacteriales	f__PHOS-HE36	g__midas_g_179	s__midas_s_11460
OTU_57	1578	667	0	0	0	0	2	0	3	1	19	19	k__Bacteria	p__Proteobacteria	c__Gammaproteobacteria	o__Burkholderiales	f__Rhodocyclaceae	g__Dechloromonas	s__Ca_Dechloromonas_phosphoritropha
OTU_138	1505	714	1	1	0	0	0	0	3	1	28	33	k__Bacteria	p__Proteobacteria	c__Gammaproteobacteria	o__Burkholderiales	f__Rhodocyclaceae	g__Dechloromonas	s__midas_s_11481
OTU_64	0	0	455	541	62	53	221	190	117	96	281	243	k__Bacteria	p__Actinobacteriota	c__Actinobacteria	o__Corynebacteriales	f__Mycobacteriaceae	g__Mycobacterium
OTU_68	1414	785	1	2	0	0	0	1	0	0	0	6	k__Bacteria	p__Verrucomicrobiota	c__Verrucomicrobiae	o__Verrucomicrobiales	f__Verrucomicrobiaceae	g__Prosthecobacter	s__midas_s_8641
OTU_56	1173	563	67	82	40	47	0	0	1	0	83	84	k__Bacteria	p__Bacteroidota	c__Bacteroidia	o__Chitinophagales	f__Chitinophagaceae	g__Terrimonas
OTU_94	6	3	467	646	118	101	196	239	172	129	1	4	k__Bacteria	p__Chloroflexi	c__OLB14	o__midas_o_731	f__midas_f_731	g__midas_g_731	s__midas_s_849
OTU_355	0	0	630	766	44	38	191	168	44	44	49	56	k__Bacteria	p__Actinobacteriota	c__Thermoleophilia	o__Solirubrobacterales	f__67-14	g__midas_g_20949
OTU_32	0	0	13	19	997	976	0	0	0	0	0	2	k__Bacteria	p__Bacteroidota	c__Bacteroidia	o__Sphingobacteriales	f__Lentimicrobiaceae	g__midas_g_14760	s__midas_s_14760
OTU_70	0	0	0	0	0	0	0	0	0	0	993	1007	k__Bacteria	p__Bacteroidota	c__Bacteroidia	o__Chitinophagales	f__Saprospiraceae	g__midas_g_6	s__midas_s_35599
OTU_34	1320	638	0	0	0	0	0	0	0	0	1	1	k__Bacteria	p__Bacteroidota	c__Bacteroidia	o__Flavobacteriales	f__Flavobacteriaceae	g__Flavobacterium	s__midas_s_24393
OTU_72	1	0	248	306	179	196	215	268	268	255	2	0	k__Bacteria	p__Chloroflexi	c__Anaerolineae	o__Anaerolineales	f__Anaerolineaceae	g__midas_g_17278	s__midas_s_26651
OTU_83	0	0	4	1	2	2	542	533	436	384	0	0	k__Bacteria	p__Chloroflexi	c__OLB14	o__midas_o_731	f__midas_f_731	g__midas_g_731
OTU_51	0	0	28	35	927	893	0	0	0	0	0	0	k__Bacteria	p__Bacteroidota	c__Bacteroidia	o__Chitinophagales	f__Saprospiraceae	g__midas_g_8738	s__midas_s_8738
OTU_53	1098	776	0	0	0	0	0	0	0	0	0	1	k__Bacteria	p__Bacteroidota	c__Bacteroidia	o__Bacteroidales	f__Bacteroidetes_BD2-2	g__midas_g_37026	s__midas_s_47090
OTU_77	0	0	210	285	41	35	279	247	238	213	154	162	k__Bacteria	p__Acidobacteriota	c__Blastocatellia	o__11-24	f__midas_f_1424	g__midas_g_1424	s__midas_s_3163
OTU_65	2	4	319	413	44	42	262	340	236	178	3	2	k__Bacteria	p__Actinobacteriota	c__Acidimicrobiia	o__Microtrichales	f__Microtrichaceae	g__IMCC26207	s__midas_s_5620
OTU_96	16	10	69	75	623	618	96	112	124	96	2	2	k__Bacteria	p__Proteobacteria	c__Gammaproteobacteria	o__Competibacterales	f__Competibacteraceae	g__Ca_Competibacter	s__midas_s_12054
OTU_37	1259	561	0	0	0	0	2	0	0	0	1	0	k__Bacteria	p__Proteobacteria	c__Gammaproteobacteria	o__Burkholderiales	f__Rhodocyclaceae	g__midas_g_19593	s__midas_s_19593
OTU_69	0	0	1	3	3	1	5	1	5	1	826	968
OTU_81	0	0	285	352	219	223	204	204	159	146	0	0	k__Bacteria	p__Planctomycetota	c__Planctomycetes	o__Planctomycetales	f__Rubinisphaeraceae	g__Planctomicrobium	s__midas_s_9966
OTU_58	0	0	0	0	0	0	0	0	0	0	885	901	k__Bacteria	p__Chloroflexi	c__Anaerolineae	o__RBG-13-54-9	f__midas_f_72	g__midas_g_1929	s__midas_s_11430
OTU_62	0	0	21	18	4	3	22	21	12	12	827	844	k__Bacteria	p__Planctomycetota	c__Planctomycetes	o__Pirellulales	f__Pirellulaceae	g__midas_g_29059
OTU_91	0	0	7	19	880	873	0	0	0	0	2	1	k__Bacteria	p__Bacteroidota	c__Bacteroidia	o__Sphingobacteriales	f__Lentimicrobiaceae	g__Lentimicrobium	s__midas_s_12453
OTU_63	0	0	2	6	2	6	315	381	539	488	0	0	k__Bacteria	p__Bacteroidota	c__Bacteroidia	o__Chitinophagales	f__Saprospiraceae	g__midas_g_17	s__midas_s_16622
OTU_121	0	0	262	287	523	437	58	75	34	27	4	1	k__Bacteria	p__Chloroflexi	c__Anaerolineae	o__SBR1031	f__midas_f_1469	g__midas_g_2178	s__midas_s_32403
OTU_67	0	0	53	84	8	8	206	332	544	445	0	0	k__Bacteria	p__Proteobacteria	c__Gammaproteobacteria	o__Pseudomonadales	f__Alcanivoracaceae	g__Ketobacter	s__midas_s_2914
OTU_71	0	0	1	1	871	785	0	0	0	1	0	0	k__Bacteria	p__Bacteroidota	c__Bacteroidia	o__Bacteroidales	f__Marinilabiliaceae	g__midas_g_15822	s__midas_s_15822
OTU_50	3	1	57	40	65	74	267	303	456	364	1	1	k__Bacteria	p__Sumerlaeota	c__Sumerlaeia	o__midas_o_3047	f__midas_f_4465	g__midas_g_12043	s__midas_s_12043
OTU_46	6	0	44	60	117	123	175	72	401	302	152	143	k__Bacteria	p__Firmicutes	c__Clostridia	o__Peptostreptococcales-Tissierellales	f__Peptostreptococcaceae	g__Romboutsia	s__Romboutsia_ilealis
OTU_252	0	0	339	407	34	37	192	208	143	119	40	66	k__Bacteria	p__Planctomycetota	c__Planctomycetes	o__Pirellulales	f__Pirellulaceae	g__Pir4_lineage
OTU_341	13	3	167	254	162	161	227	215	136	128	39	53	k__Bacteria	p__Proteobacteria	c__Gammaproteobacteria	o__Burkholderiales	f__Burkholderiaceae	g__Limnobacter	s__midas_s_1964
OTU_104	1	8	0	2	0	3	0	0	0	0	713	816	k__Bacteria	p__Chloroflexi	c__Anaerolineae	o__Anaerolineales	f__Anaerolineaceae	g__midas_g_17278
OTU_78	0	0	48	44	211	194	168	203	351	313	1	0	k__Bacteria	p__Bacteroidota	c__Bacteroidia	o__Chitinophagales	f__Saprospiraceae	g__midas_g_1328	s__midas_s_10682
OTU_88	0	0	524	724	126	131	0	0	0	0	0	0	k__Bacteria	p__Verrucomicrobiota	c__Verrucomicrobiae	o__Verrucomicrobiales	f__Verrucomicrobiaceae	g__midas_g_6692	s__midas_s_56040
OTU_581	3	1	171	192	10	13	246	248	148	150	158	125	k__Bacteria	p__Proteobacteria	c__Alphaproteobacteria	o__Rhizobiales	f__Xanthobacteraceae	g__Rhodoplanes	s__midas_s_10428
OTU_55	1056	390	1	1	0	0	0	0	0	0	4	1	k__Bacteria	p__Chloroflexi	c__Anaerolineae	o__SBR1031	f__midas_f_21758	g__midas_g_21758	s__midas_s_38640
OTU_325	1	0	119	159	559	554	8	11	5	8	4	4	k__Bacteria	p__Proteobacteria	c__Alphaproteobacteria	o__Defluviicoccales	f__Defluviicoccaceae	g__Defluviicoccus	s__Ca_Defluviicoccus_seviourii
OTU_86	0	1	522	709	90	93	0	0	0	0	3	13	k__Bacteria	p__Proteobacteria	c__Gammaproteobacteria	o__Burkholderiales	f__Hydrogenophilaceae
OTU_246	3	0	135	176	186	207	197	232	119	144	2	1	k__Bacteria	p__Chloroflexi	c__Anaerolineae	o__Caldilineales	f__Caldilineaceae	g__midas_g_169	s__midas_s_169
OTU_156	0	0	398	499	53	58	48	29	20	16	132	119	k__Bacteria	p__Proteobacteria	c__Gammaproteobacteria	o__Burkholderiales	f__B1-7BS	g__midas_g_26213
OTU_114	0	0	81	118	9	7	334	317	249	229	0	0	k__Bacteria	p__Actinobacteriota	c__Acidimicrobiia	o__Microtrichales	f__Microtrichaceae	g__midas_g_1605	s__midas_s_14308
OTU_189	3	0	250	335	314	271	21	27	19	19	23	24	k__Bacteria	p__Proteobacteria	c__Alphaproteobacteria	o__Rhizobiales	f__Hyphomicrobiaceae	g__Hyphomicrobium
OTU_179	26	9	165	203	106	126	89	143	162	142	60	68	k__Bacteria	p__Proteobacteria	c__Gammaproteobacteria	o__Burkholderiales	f__Rhodocyclaceae	g__Denitratisoma	s__midas_s_10137
OTU_169	0	0	286	337	34	15	189	207	146	78	0	0	k__Bacteria	p__Actinobacteriota	c__Acidimicrobiia	o__IMCC26256	f__midas_f_2	g__midas_g_4307	s__midas_s_28416
OTU_109	0	2	93	116	16	26	178	219	330	300	1	2	k__Bacteria	p__Bacteroidota	c__Kapabacteria	o__Kapabacteriales	f__midas_f_428	g__midas_g_18870	s__midas_s_18870
OTU_75	0	0	37	53	9	4	246	351	311	270	0	1	k__Bacteria	p__Chloroflexi	c__Anaerolineae	o__Caldilineales	f__Caldilineaceae	g__midas_g_2582	s__midas_s_44108
OTU_289	2	2	232	313	17	38	173	195	92	100	50	56	k__Bacteria	p__Proteobacteria	c__Alphaproteobacteria	o__Rhizobiales	f__Xanthobacteraceae	g__Rhodoplanes	s__midas_s_10428
OTU_274	0	0	106	104	32	24	55	49	56	68	389	365	k__Bacteria	p__Dadabacteria	c__Dadabacteriia	o__Dadabacteriales	f__midas_f_603	g__midas_g_603	s__midas_s_39581
OTU_87	0	0	11	10	682	543	0	0	1	0	0	0	k__Bacteria	p__Bacteroidota	c__Bacteroidia	o__Bacteroidales	f__Dysgonomonadaceae	g__Proteiniphilum	s__midas_s_738
OTU_122	2	1	8	13	14	4	126	194	451	409	8	12	k__Bacteria	p__Bacteroidota	c__Bacteroidia	o__Chitinophagales	f__midas_f_108	g__midas_g_558	s__midas_s_10362
OTU_110	668	456	6	8	26	25	0	0	0	0	0	2	k__Bacteria	p__Bacteroidota	c__Bacteroidia	o__Chitinophagales	f__Saprospiraceae	g__Phaeodactylibacter
OTU_160	12	6	260	336	21	17	108	132	52	41	105	89	k__Bacteria	p__Proteobacteria	c__Gammaproteobacteria	o__Burkholderiales	f__SC-I-84	g__midas_g_41102
OTU_3194	0	0	155	179	301	312	55	77	47	46	0	1	k__Bacteria	p__Chloroflexi	c__Anaerolineae	o__C10-SB1A	f__Amarolineaceae	g__Ca_Sarcinithrix
OTU_52	0	0	57	88	6	0	0	0	1	0	519	489	k__Bacteria	p__Proteobacteria	c__Gammaproteobacteria	o__Burkholderiales	f__Nitrosomonadaceae	g__MND1	s__midas_s_51991
OTU_149	0	0	361	417	10	13	110	98	61	62	0	0	k__Bacteria	p__Planctomycetota	c__OM190	o__midas_o_2104	f__midas_f_2104	g__midas_g_2663	s__midas_s_30051
OTU_106	0	0	229	310	62	48	161	126	107	84	1	0	k__Bacteria	p__Patescibacteria	c__Saccharimonadia	o__Saccharimonadales	f__midas_f_2784	g__midas_g_2784	s__midas_s_10503
OTU_76	690	430	1	0	0	0	0	0	0	0	0	1	k__Bacteria	p__Bacteroidota	c__Bacteroidia	o__Chitinophagales	f__midas_f_18379	g__midas_g_23903	s__midas_s_23903
OTU_144	0	0	104	141	86	84	167	187	186	161	0	0	k__Bacteria	p__Latescibacterota	c__midas_c_18	o__midas_o_962	f__midas_f_962	g__midas_g_25744	s__midas_s_35196
OTU_141	0	0	166	220	8	13	190	212	137	97	17	35	k__Bacteria	p__Proteobacteria	c__Alphaproteobacteria	o__Reyranellales	f__Reyranellaceae	g__midas_g_19176	s__midas_s_19176
OTU_215	0	0	222	286	17	13	64	57	44	35	166	190	k__Bacteria	p__Acidobacteriota	c__Vicinamibacteria	o__Vicinamibacterales	f__midas_f_352	g__midas_g_1291
OTU_152	0	0	247	306	41	28	120	149	115	78	1	4	k__Bacteria	p__Chloroflexi	c__OLB14	o__midas_o_731	f__midas_f_731	g__midas_g_731	s__midas_s_31741
OTU_408	0	0	48	51	371	385	49	77	62	44	0	0	k__Bacteria	p__Chloroflexi	c__Anaerolineae	o__Anaerolineales	f__Anaerolineaceae	g__midas_g_17278	s__midas_s_30931
OTU_165	0	0	124	184	14	14	219	209	169	138	1	0	k__Bacteria	p__SAR324_cladeMarine_group_B	c__midas_c_814	o__midas_o_928	f__midas_f_50335	g__midas_g_50335	s__midas_s_50335
OTU_163	0	0	290	366	87	79	0	0	1	0	119	127	k__Bacteria	p__Planctomycetota	c__Planctomycetes	o__Gemmatales	f__Gemmataceae	g__midas_g_18646	s__midas_s_18646
OTU_263	0	0	57	84	7	5	142	198	308	268	0	0	k__Bacteria	p__Proteobacteria	c__Gammaproteobacteria	o__Chromatiales	f__Chromatiaceae	g__midas_g_18201	s__midas_s_18201
OTU_105	0	0	288	364	39	42	19	36	24	20	120	108	k__Bacteria	p__Verrucomicrobiota	c__Verrucomicrobiae	o__Pedosphaerales	f__Pedosphaeraceae	g__midas_g_5504	s__midas_s_29303
OTU_2407	684	376	0	0	0	0	0	0	0	0	0	0	k__Bacteria	p__Proteobacteria	c__Gammaproteobacteria	o__Burkholderiales	f__Rhodocyclaceae	g__Ca_Accumulibacter	s__midas_s_12269
OTU_127	750	307	0	0	0	0	0	0	0	0	0	1	k__Bacteria	p__Elusimicrobiota	c__Elusimicrobia	o__MVP-88	f__midas_f_595	g__midas_g_945	s__midas_s_4749
OTU_118	1	0	99	121	32	42	216	217	187	135	1	5	k__Bacteria	p__Chloroflexi	c__OLB14	o__midas_o_731	f__midas_f_731	g__midas_g_1412	s__midas_s_1412
OTU_276	7	5	170	209	106	117	135	131	79	82	1	0	k__Bacteria	p__Proteobacteria	c__Gammaproteobacteria	o__Competibacterales	f__Competibacteraceae	g__Ca_Competibacter	s__midas_s_23447
OTU_147	0	0	398	563	16	10	1	0	0	0	18	20	k__Bacteria	p__Proteobacteria	c__Gammaproteobacteria	o__Burkholderiales	f__Comamonadaceae	g__Comamonas	s__midas_s_21300
OTU_261	671	351	0	1	0	0	0	0	0	0	0	0	k__Bacteria	p__Proteobacteria	c__Gammaproteobacteria	o__Burkholderiales	f__Gallionellaceae	g__Nitrotoga	s__midas_s_204
OTU_119	0	0	0	1	491	531	0	0	0	0	0	0	k__Bacteria	p__Firmicutes	c__Bacilli	o__Acholeplasmatales	f__Acholeplasmataceae	g__Acholeplasma	s__midas_s_25764
OTU_164	0	0	141	200	18	23	153	117	98	75	81	84	k__Bacteria	p__Acidobacteriota	c__Vicinamibacteria	o__Vicinamibacterales	f__Vicinamibacteraceae	g__midas_g_433	s__midas_s_3253
OTU_373	680	309	0	0	0	0	0	0	0	0	0	0	k__Bacteria	p__Proteobacteria	c__Gammaproteobacteria	o__Burkholderiales	f__Rhodocyclaceae	g__Ca_Accumulibacter	s__midas_s_31022
OTU_150	0	0	78	75	80	107	166	200	160	122	0	0	k__Bacteria	p__Chloroflexi	c__Anaerolineae	o__SBR1031	f__midas_f_1469	g__midas_g_4419	s__midas_s_40737
OTU_123	4	4	143	157	221	245	76	64	30	37	0	0	k__Bacteria	p__Chloroflexi	c__Anaerolineae	o__SBR1031	f__A4b	g__midas_g_8129	s__midas_s_8129
OTU_896	621	314	4	5	1	0	4	7	4	3	5	6	k__Bacteria	p__Proteobacteria	c__Gammaproteobacteria	o__Competibacterales	f__Competibacteraceae	g__Ca_Competibacter
OTU_93	0	0	0	0	487	485	0	0	0	0	0	1	k__Bacteria	p__Verrucomicrobiota	c__Omnitrophia	o__Omnitrophales	f__Omnitrophaceae	g__Ca_Omnitrophus
OTU_126	0	0	26	13	473	452	0	0	0	1	0	1	k__Bacteria	p__Chloroflexi	c__Anaerolineae	o__Anaerolineales	f__Anaerolineaceae	g__midas_g_156	s__midas_s_956
OTU_2091	613	334	1	0	0	0	1	0	0	1	0	2	k__Bacteria	p__Proteobacteria	c__Gammaproteobacteria	o__Burkholderiales	f__Rhodocyclaceae	g__Ca_Accumulibacter	s__midas_s_13214
OTU_84	696	246	0	0	0	0	0	0	0	0	0	0	k__Bacteria	p__Bacteroidota	c__Ignavibacteria	o__SJA-28	f__midas_f_31	g__midas_g_4708	s__midas_s_26652
OTU_205	21	8	2	2	1	0	0	0	0	0	452	456	k__Bacteria	p__Acidobacteriota	c__Blastocatellia	o__Blastocatellales	f__Blastocatellaceae	g__midas_g_144	s__midas_s_10112
OTU_111	606	334	0	0	0	0	0	0	0	0	0	2	k__Bacteria	p__Bacteroidota	c__Bacteroidia	o__Sphingobacteriales	f__env.OPS_17	g__midas_g_3487
OTU_108	0	0	25	53	119	147	61	85	223	223	0	0	k__Bacteria	p__Bacteroidota	c__Bacteroidia	o__Chitinophagales	f__Saprospiraceae	g__Phaeodactylibacter
OTU_249	11	4	126	173	134	115	97	88	45	48	49	37	k__Bacteria	p__Proteobacteria	c__Alphaproteobacteria	o__Rhizobiales	f__Xanthobacteraceae	g__Pseudorhodoplanes	s__midas_s_19624
OTU_222	0	0	0	0	0	0	0	0	0	0	440	486	k__Bacteria	p__Planctomycetota	c__Planctomycetes	o__Gemmatales	f__Gemmataceae	g__midas_g_9516	s__midas_s_49033
OTU_230	0	0	8	18	401	477	1	1	0	1	1	0	k__Bacteria	p__Synergistota	c__Synergistia	o__Synergistales	f__Synergistaceae	g__JGI-0000079-D21	s__midas_s_31034
OTU_176	577	315	8	4	0	0	0	0	0	0	1	1	k__Bacteria	p__Myxococcota	c__Polyangia	o__Haliangiales	f__Haliangiaceae	g__Haliangium	s__midas_s_25776
OTU_407	0	0	68	134	27	27	95	98	151	141	85	80	k__Bacteria	p__Bacteroidota	c__Bacteroidia	o__Chitinophagales	f__Saprospiraceae	g__midas_g_15730	s__midas_s_18068
OTU_203	0	0	43	75	4	7	191	228	189	168	0	0	k__Bacteria	p__Planctomycetota	c__Planctomycetes	o__Pirellulales	f__Pirellulaceae	g__Ca_Anammoximicrobium	s__midas_s_72402
OTU_90	0	0	58	81	23	12	148	178	203	202	0	0	k__Bacteria	p__Proteobacteria	c__Gammaproteobacteria	o__Pseudomonadales
OTU_120	0	0	173	213	41	21	61	45	20	12	156	161	k__Bacteria	p__Actinobacteriota	c__Thermoleophilia	o__Gaiellales	f__Gaiellaceae	g__Gaiella	s__midas_s_19101
OTU_370	0	0	81	93	298	307	26	33	23	33	4	3	k__Bacteria	p__Proteobacteria	c__Gammaproteobacteria	o__Competibacterales	f__Competibacteraceae	g__Ca_Competibacter	s__midas_s_5741
OTU_99	36	18	141	173	14	13	68	70	139	125	50	53	k__Bacteria	p__Proteobacteria	c__Gammaproteobacteria	o__Burkholderiales	f__Rhodocyclaceae	g__Zoogloea
OTU_135	0	0	176	224	25	23	106	131	80	73	26	35	k__Bacteria	p__Proteobacteria	c__Gammaproteobacteria	o__Run-SP154	f__midas_f_27	g__midas_g_13776	s__midas_s_13776
OTU_488	0	0	38	35	280	404	6	8	12	8	50	43	k__Archaea	p__Euryarchaeota	c__Methanobacteria	o__Methanobacteriales	f__Methanobacteriaceae	g__Methanobacterium
OTU_89	3	1	233	287	38	43	69	74	24	23	44	45	k__Bacteria	p__Acidobacteriota	c__Vicinamibacteria	o__Subgroup_17	f__midas_f_1096	g__midas_g_4670
OTU_115	0	0	0	0	0	0	0	0	0	0	432	449	k__Bacteria	p__Planctomycetota	c__Planctomycetes	o__Gemmatales	f__Gemmataceae	g__midas_g_48083	s__midas_s_51494
OTU_125	0	0	107	93	6	3	22	25	142	160	136	181	k__Bacteria	p__Bacteroidota	c__Bacteroidia	o__Flavobacteriales	f__Weeksellaceae	g__Cloacibacterium	s__midas_s_2886
OTU_153	0	0	0	1	0	0	0	0	0	0	405	459	k__Bacteria	p__Patescibacteria	c__Saccharimonadia	o__Saccharimonadales	f__midas_f_18651	g__midas_g_18651	s__midas_s_18651
OTU_177	0	3	154	197	225	252	1	5	5	6	8	6	k__Bacteria	p__Chloroflexi	c__Anaerolineae	o__Caldilineales	f__Caldilineaceae	g__midas_g_1965
OTU_175	0	0	68	76	41	37	143	129	200	160	4	3	k__Bacteria	p__Chloroflexi	c__Anaerolineae	o__Ardenticatenales	f__Ca_Promineofilaceae	g__Ca_Promineofilum	s__midas_s_1604
OTU_117	0	0	101	108	99	84	102	135	93	82	19	32	k__Bacteria	p__Chloroflexi	c__Anaerolineae	o__Caldilineales	f__Caldilineaceae	g__midas_g_12676
OTU_194	538	310	0	0	0	0	0	0	0	0	0	0	k__Bacteria	p__Bacteroidota	c__Bacteroidia	o__Sphingobacteriales	f__Lentimicrobiaceae	g__midas_g_1061	s__midas_s_10538
OTU_257	27	11	177	250	150	158	34	23	12	3	3	0	k__Bacteria	p__Proteobacteria	c__Alphaproteobacteria	o__Rhizobiales	f__Rhizobiaceae	g__Mesorhizobium	s__midas_s_642
OTU_224	486	339	1	1	1	1	0	1	2	1	0	1	k__Bacteria	p__Desulfobacterota	c__Desulfobulbia	o__Desulfobulbales	f__Desulfocapsaceae	g__Desulfobacterium_catecholicum_group	s__midas_s_51956
OTU_168	476	351	0	0	0	0	0	0	0	0	0	0	k__Bacteria	p__Planctomycetota	c__OM190	o__midas_o_2104	f__midas_f_2104	g__midas_g_30513
OTU_155	0	0	75	102	3	1	61	91	254	234	0	0	k__Bacteria	p__Bacteroidota	c__Bacteroidia	o__Sphingobacteriales	f__env.OPS_17	g__midas_g_11167	s__midas_s_11167
OTU_1563	0	0	51	61	12	15	13	9	5	7	307	333	k__Bacteria	p__Bacteroidota	c__Ignavibacteria	o__Ignavibacteriales	f__LD-RB-34	g__midas_g_1343	s__midas_s_12062
OTU_285	0	1	0	0	0	0	0	0	0	0	405	401	k__Bacteria	p__Proteobacteria	c__Gammaproteobacteria	o__Burkholderiales	f__Rhodocyclaceae	g__C39	s__midas_s_9838
OTU_173	6	0	83	76	46	68	113	156	109	91	25	30	k__Bacteria	p__Proteobacteria	c__Alphaproteobacteria	o__Rhodobacterales	f__Rhodobacteraceae	g__Defluviimonas
OTU_447	0	0	60	61	29	30	1	0	0	0	315	302	k__Bacteria	p__Proteobacteria	c__Gammaproteobacteria	o__Burkholderiales	f__Nitrosomonadaceae	g__966-1	s__midas_s_16794
OTU_227	0	0	0	0	0	0	0	0	0	0	393	398	k__Bacteria	p__Gemmatimonadota	c__Gemmatimonadetes	o__Gemmatimonadales	f__Gemmatimonadaceae	g__Gemmatimonas	s__midas_s_4446
OTU_186	13	4	337	376	39	14	0	0	0	0	0	3	k__Bacteria	p__Bacteroidota	c__Bacteroidia	o__Chitinophagales	f__Chitinophagaceae	g__Terrimonas	s__midas_s_9871
OTU_1973	523	262	0	0	0	0	0	0	0	0	0	1	k__Bacteria	p__Proteobacteria	c__Gammaproteobacteria	o__Burkholderiales	f__Rhodocyclaceae	g__midas_g_19593	s__midas_s_19593
OTU_192	0	0	82	114	39	26	57	68	55	34	147	162	k__Bacteria	p__Actinobacteriota	c__Acidimicrobiia	o__IMCC26256	f__midas_f_2	g__midas_g_290	s__midas_s_911
OTU_80	0	0	40	33	3	9	189	204	170	117	6	11	k__Bacteria	p__Patescibacteria	c__Saccharimonadia	o__Saccharimonadales	f__midas_f_5391	g__midas_g_15043	s__midas_s_15043
OTU_259	0	0	85	154	53	54	121	113	111	86	0	0	k__Bacteria	p__Chloroflexi	c__Anaerolineae	o__SBR1031	f__A4b	g__OLB13	s__midas_s_19645
OTU_277	0	0	234	302	0	1	17	27	88	70	20	12	k__Bacteria	p__Myxococcota	c__Polyangia	o__Nannocystales	f__Nannocystaceae	g__Nannocystis	s__midas_s_14873
OTU_200	1	0	17	39	28	17	188	208	149	111	4	8	k__Bacteria	p__Chloroflexi	c__Anaerolineae	o__SBR1031	f__A4b	g__midas_g_36032
OTU_245	2	2	32	37	95	121	107	121	123	96	15	18	k__Bacteria	p__Chloroflexi	c__Anaerolineae	o__midas_o_1	f__midas_f_813	g__midas_g_824	s__midas_s_824
OTU_208	0	0	83	128	18	2	135	124	74	53	63	86	k__Bacteria	p__Planctomycetota	c__Planctomycetes	o__Pirellulales	f__Pirellulaceae	g__midas_g_1097
OTU_412	0	0	90	100	17	14	87	108	192	155	0	0
OTU_145	0	0	13	12	2	3	181	196	194	160	0	0	k__Bacteria	p__Proteobacteria	c__Gammaproteobacteria	o__Pseudomonadales	f__Halieaceae	g__OM60NOR5_clade
OTU_157	0	0	16	32	296	291	15	16	23	13	30	26	k__Archaea	p__Euryarchaeota	c__Methanobacteria	o__Methanobacteriales	f__Methanobacteriaceae	g__Methanobacterium
OTU_161	0	0	0	0	0	0	0	0	0	0	400	358	k__Bacteria	p__Proteobacteria	c__Gammaproteobacteria	o__Burkholderiales	f__Nitrosomonadaceae	g__966-1	s__midas_s_15741
OTU_103	478	277	0	0	0	0	0	0	0	0	0	0	k__Bacteria	p__Bacteroidota	c__Bacteroidia	o__Sphingobacteriales	f__Sphingobacteriaceae	g__Pedobacter	s__midas_s_8209
OTU_347	1	3	1	1	0	0	216	202	184	142	0	1	k__Bacteria	p__Actinobacteriota	c__Actinobacteria	o__midas_o_5	f__midas_f_5	g__midas_g_399	s__midas_s_578
OTU_132	0	0	0	0	0	0	0	0	0	0	404	342	k__Bacteria	p__Proteobacteria	c__Gammaproteobacteria	o__Burkholderiales	f__Sutterellaceae	g__midas_g_21279	s__midas_s_27153
OTU_281	10	9	33	27	173	259	64	51	45	40	16	16	k__Bacteria	p__Chloroflexi	c__Anaerolineae	o__Anaerolineales	f__Anaerolineaceae	g__Longilinea	s__midas_s_10941
OTU_162	4	0	50	52	22	26	103	86	108	91	94	101	k__Bacteria	p__Firmicutes	c__Clostridia	o__Clostridiales	f__Clostridiaceae	g__Clostridium_sensu_stricto_1	s__midas_s_101
OTU_158	0	0	38	53	7	10	109	115	213	190	0	0	k__Bacteria	p__Bacteroidota	c__Bacteroidia	o__Chitinophagales	f__Saprospiraceae	g__midas_g_10426	s__midas_s_20755
OTU_209	544	188	0	0	0	0	0	0	0	0	0	1	k__Bacteria	p__Bacteroidota	c__Bacteroidia	o__Bacteroidales	f__Williamwhitmaniaceae	g__Blvii28_wastewater-sludge_group	s__midas_s_38054
OTU_199	13	5	88	162	60	49	110	104	64	66	3	5	k__Bacteria	p__Proteobacteria	c__Gammaproteobacteria	o__Xanthomonadales	f__Rhodanobacteraceae	g__Ahniella	s__midas_s_953
OTU_236	0	0	88	106	132	126	76	77	72	51	0	0	k__Bacteria	p__Planctomycetota	c__Planctomycetes	o__Pirellulales	f__Pirellulaceae	g__Rhodopirellula	s__midas_s_25663
OTU_124	0	1	65	122	56	39	70	92	110	94	38	39	k__Bacteria	p__Chloroflexi	c__Anaerolineae	o__Anaerolineales	f__Anaerolineaceae	g__Anaerolinea	s__midas_s_10552
OTU_422	0	0	39	31	259	244	16	26	44	35	18	13
OTU_486	513	210	0	0	0	0	0	0	0	0	0	1	k__Bacteria	p__Proteobacteria	c__Gammaproteobacteria	o__Burkholderiales	f__Nitrosomonadaceae	g__Nitrosomonas	s__Nitrosomonas_oligotropha
OTU_368	0	0	135	173	27	9	79	96	67	71	29	37	k__Bacteria	p__Planctomycetota	c__Planctomycetes	o__Planctomycetales	f__Rubinisphaeraceae	g__Planctomicrobium	s__midas_s_48225
OTU_180	0	0	30	46	13	4	131	156	182	157	0	0	k__Bacteria	p__Chloroflexi	c__Anaerolineae	o__Caldilineales	f__Caldilineaceae	g__midas_g_12378	s__midas_s_12378
OTU_286	1	1	80	82	12	11	176	149	110	94	1	0	k__Bacteria	p__Proteobacteria	c__Gammaproteobacteria	o__Pseudomonadales	f__Spongiibacteraceae	g__BD1-7_clade	s__midas_s_263
OTU_610	3	1	88	126	160	149	36	54	21	29	26	23	k__Bacteria	p__Proteobacteria	c__Gammaproteobacteria	o__Burkholderiales	f__Burkholderiaceae	g__Limnobacter
OTU_139	1	0	23	37	41	54	85	117	104	104	70	76	k__Bacteria	p__Chloroflexi	c__Anaerolineae	o__Anaerolineales	f__Anaerolineaceae	g__midas_g_12624	s__midas_s_12624
OTU_148	429	270	0	0	0	0	0	0	0	0	0	0	k__Bacteria	p__Proteobacteria	c__Gammaproteobacteria	o__Burkholderiales	f__Rhodocyclaceae	g__Ca_Accumulibacter	s__midas_s_12269
OTU_298	0	0	53	65	1	3	75	59	129	134	84	96	k__Bacteria	p__Proteobacteria	c__Gammaproteobacteria	o__Pseudomonadales	f__Halomonadaceae	g__Halomonas	s__midas_s_21835
OTU_812	0	0	175	231	11	12	33	42	29	35	58	64	k__Bacteria	p__Nitrospirota	c__Nitrospiria	o__Nitrospirales	f__Nitrospiraceae	g__Nitrospira	s__Nitrospira_nitrosa
OTU_255	0	0	8	10	0	0	42	49	247	196	67	70	k__Bacteria	p__Proteobacteria	c__Gammaproteobacteria	o__Burkholderiales	f__Chitinimonadaceae	g__Chitinivorax	s__midas_s_10751
OTU_170	0	0	78	102	41	28	123	109	84	82	18	22	k__Bacteria	p__Firmicutes	c__Clostridia	o__Eubacteriales	f__Eubacteriaceae	g__midas_g_2229	s__midas_s_2229
OTU_201	0	0	39	61	63	59	122	112	104	78	22	26	k__Archaea	p__Euryarchaeota	c__Methanobacteria	o__Methanobacteriales	f__Methanobacteriaceae	g__Methanobacterium
OTU_142	0	0	17	17	1	0	212	234	109	96	0	0	k__Bacteria	p__Planctomycetota	c__Planctomycetes	o__Pirellulales	f__Pirellulaceae	g__Pirellula
OTU_217	0	0	1	4	1	0	208	159	184	126	0	0	k__Bacteria	p__Planctomycetota	c__Planctomycetes	o__Pirellulales	f__Pirellulaceae	g__Rhodopirellula
OTU_266	0	0	21	24	5	3	129	164	191	146	0	0	k__Bacteria	p__Proteobacteria	c__Gammaproteobacteria
OTU_159	0	0	129	179	187	184	0	0	0	0	0	1
OTU_1197	0	0	112	126	152	173	47	37	16	12	3	1	k__Bacteria	p__Proteobacteria	c__Gammaproteobacteria	o__Steroidobacterales	f__Steroidobacteraceae	g__midas_g_98	s__midas_s_17139
OTU_187	456	219	0	0	0	0	0	0	0	0	1	0	k__Bacteria	p__Verrucomicrobiota	c__Chlamydiae	o__LD1-PA32	f__midas_f_44560	g__midas_g_76961	s__midas_s_76961
OTU_95	0	0	8	21	330	310	0	0	0	1	1	0	k__Bacteria	p__Desulfobacterota	c__Desulfuromonadia	o__Geobacterales	f__Geobacteraceae	g__midas_g_9397
OTU_193	0	0	39	80	249	226	0	0	0	0	37	34	k__Bacteria	p__Bacteroidota	c__Bacteroidia	o__Chitinophagales	f__Saprospiraceae	g__midas_g_351	s__midas_s_12101
OTU_433	0	0	86	97	15	16	97	114	43	39	76	78	k__Bacteria	p__Actinobacteriota	c__Acidimicrobiia	o__IMCC26256	f__midas_f_3344	g__midas_g_8294	s__midas_s_76775
OTU_210	0	0	168	185	8	13	51	80	80	71	0	0	k__Bacteria	p__Verrucomicrobiota	c__Verrucomicrobiae	o__Verrucomicrobiales	f__Verrucomicrobiaceae
OTU_218	0	1	22	41	1	2	189	217	91	87	0	2	k__Bacteria	p__Planctomycetota	c__Planctomycetes	o__Pirellulales	f__Pirellulaceae	g__midas_g_2781	s__midas_s_4230
OTU_92	0	0	67	98	5	0	92	86	141	127	25	9	k__Bacteria	p__Bacteroidota	c__Bacteroidia	o__Chitinophagales	f__midas_f_108	g__midas_g_558	s__midas_s_13224
OTU_552	1	0	113	126	43	64	108	106	41	37	5	4	k__Bacteria	p__Acidobacteriota	c__Thermoanaerobaculia	o__Thermoanaerobaculales	f__Thermoanaerobaculaceae	g__Subgroup_10	s__midas_s_4818
OTU_172	0	0	0	0	0	0	155	154	183	155	0	0	k__Bacteria	p__Nitrospirota	c__Nitrospiria	o__Nitrospirales	f__Nitrospiraceae	g__Nitrospira	s__midas_s_32087
OTU_233	0	0	147	182	11	9	85	85	37	30	27	32	k__Bacteria	p__Acidobacteriota	c__Vicinamibacteria	o__Vicinamibacterales	f__Vicinamibacteraceae	g__midas_g_433
OTU_171	380	262	0	0	0	0	0	0	0	0	0	0	k__Bacteria	p__Proteobacteria	c__Gammaproteobacteria	o__Competibacterales	f__Competibacteraceae	g__Ca_Competibacter	s__midas_s_1616
OTU_128	0	0	3	7	1	0	122	207	160	141	0	0	k__Bacteria	p__Proteobacteria	c__Gammaproteobacteria	o__Chromatiales	f__Chromatiaceae	g__midas_g_13270	s__midas_s_13270
OTU_278	0	0	13	16	5	4	1	0	0	0	292	309	k__Bacteria	p__Actinobacteriota	c__Thermoleophilia	o__Solirubrobacterales	f__67-14
OTU_178	0	0	151	213	39	44	7	10	9	6	74	84	k__Bacteria	p__Planctomycetota	c__Planctomycetes	o__Planctomycetales	f__Rubinisphaeraceae	g__SH-PL14	s__midas_s_21091
OTU_265	364	269	0	0	1	0	0	0	0	0	0	1	k__Bacteria	p__Bacteroidota	c__Bacteroidia	o__Bacteroidales	f__Bacteroidetes_vadinHA17	g__midas_g_3337	s__midas_s_13633
OTU_235	2	0	116	112	188	195	4	4	6	3	0	0	k__Bacteria	p__Proteobacteria	c__Gammaproteobacteria	o__Competibacterales	f__Competibacteraceae	g__Ca_Competibacter	s__midas_s_3175
OTU_74	0	0	80	95	75	38	86	82	98	67	4	4	k__Bacteria	p__Bacteroidota	c__Ignavibacteria	o__Ignavibacteriales	f__Ignavibacteriaceae	g__Ignavibacterium	s__midas_s_9920
OTU_211	437	188	0	0	0	0	0	0	0	0	0	2	k__Bacteria	p__Proteobacteria	c__Alphaproteobacteria	o__Micavibrionales	f__midas_f_2019	g__midas_g_2087	s__midas_s_2087
OTU_102	2	0	52	63	12	13	139	130	118	92	1	2	k__Bacteria	p__Proteobacteria	c__Alphaproteobacteria	o__Rhizobiales	f__Hyphomicrobiaceae	g__Pedomicrobium	s__midas_s_3936
OTU_151	0	0	6	4	42	40	109	125	163	127	0	0
OTU_321	0	1	17	28	6	6	6	3	5	1	274	264	k__Bacteria	p__Acidobacteriota	c__Acidobacteriae	o__Bryobacterales	f__Bryobacteraceae	g__Bryobacter	s__midas_s_27499
OTU_167	0	1	104	137	113	121	15	33	45	40	0	0	k__Bacteria	p__Bacteroidota	c__Bacteroidia	o__Chitinophagales	f__Saprospiraceae	g__Lewinella	s__midas_s_12994
OTU_3234	2	0	70	75	9	16	69	94	138	132	0	1	k__Bacteria	p__Proteobacteria	c__Gammaproteobacteria	o__Burkholderiales	f__Hydrogenophilaceae	g__midas_g_20094	s__midas_s_43677
OTU_310	1	0	219	241	12	19	47	37	14	13	0	0	k__Bacteria	p__Actinobacteriota	c__Actinobacteria	o__Frankiales	f__Nakamurellaceae	g__Nakamurella
OTU_366	390	208	1	0	0	0	1	0	0	0	0	0	k__Bacteria	p__Planctomycetota	c__Planctomycetes	o__Pirellulales	f__Pirellulaceae	g__Pirellula
OTU_402	0	0	64	111	52	55	69	99	75	64	6	3	k__Bacteria	p__Chloroflexi	c__Anaerolineae	o__Anaerolineales	f__Anaerolineaceae	g__midas_g_16167	s__midas_s_19029
OTU_238	0	0	59	80	243	206	2	0	4	0	0	0	k__Bacteria	p__Chloroflexi	c__Anaerolineae	o__SBR1031	f__midas_f_1469	g__midas_g_4419	s__midas_s_4419
OTU_129	0	0	45	67	6	4	105	129	102	79	21	35	k__Bacteria	p__Actinobacteriota	c__Actinobacteria	o__KIST-JJY010	f__midas_f_29121	g__midas_g_29121
OTU_270	0	0	81	94	11	21	96	99	112	78	0	0	k__Bacteria	p__Planctomycetota	c__Planctomycetes	o__Gemmatales	f__Gemmataceae
OTU_437	4	1	93	105	7	3	54	69	77	107	40	25	k__Bacteria	p__Proteobacteria	c__Gammaproteobacteria	o__Burkholderiales	f__Rhodocyclaceae	g__Dechloromonas	s__Dechloromonas_agitata
OTU_369	1	0	190	242	30	34	3	4	8	2	37	33	k__Bacteria	p__Bacteroidota	c__Ignavibacteria	o__Ignavibacteriales	f__LD-RB-34	g__midas_g_1343	s__midas_s_18510
OTU_272	0	0	77	82	15	18	64	77	127	107	8	9	k__Bacteria	p__Bacteroidota	c__Bacteroidia	o__Chitinophagales	f__Saprospiraceae	g__midas_g_1336	s__midas_s_17626
OTU_1625	0	1	103	110	173	152	15	16	2	8	0	1	k__Bacteria	p__Proteobacteria	c__Alphaproteobacteria	o__Defluviicoccales	f__Defluviicoccaceae	g__Defluviicoccus	s__midas_s_20550
OTU_221	386	190	2	0	0	0	0	0	0	0	0	0	k__Bacteria	p__Chloroflexi	c__Anaerolineae	o__Anaerolineales	f__Anaerolineaceae	g__midas_g_5914	s__midas_s_17679
OTU_183	1	0	271	303	0	0	0	0	0	0	0	0	k__Bacteria	p__Bacteroidota	c__Bacteroidia	o__Chitinophagales	f__Saprospiraceae	g__midas_g_6	s__midas_s_10761
OTU_293	0	0	0	0	0	0	0	0	0	0	279	294	k__Bacteria	p__Planctomycetota	c__Planctomycetes	o__Gemmatales	f__Gemmataceae	g__midas_g_48083	s__midas_s_51494
OTU_349	0	0	0	0	0	0	0	0	0	0	289	283	k__Bacteria	p__Planctomycetota	c__Planctomycetes	o__Gemmatales	f__Gemmataceae	g__midas_g_48083	s__midas_s_51494
OTU_1245	0	0	5	5	1	1	151	164	125	102	6	10	k__Bacteria	p__Chloroflexi	c__Anaerolineae	o__Caldilineales	f__Caldilineaceae	g__midas_g_1965	s__midas_s_11958
OTU_279	0	0	8	9	0	0	0	0	0	0	272	280	k__Bacteria	p__Nitrospirota	c__Nitrospiria	o__Nitrospirales	f__Nitrospiraceae	g__Nitrospira	s__midas_s_11310
OTU_503	2	0	30	33	81	67	93	93	77	81	3	4	k__Bacteria	p__Proteobacteria	c__Alphaproteobacteria	o__Rhodobacterales	f__Rhodobacteraceae	g__midas_g_57	s__midas_s_1037
OTU_204	351	212	0	0	0	0	0	0	0	0	0	0	k__Bacteria	p__Proteobacteria	c__Gammaproteobacteria	o__Competibacterales	f__Competibacteraceae	g__Ca_Contendobacter
OTU_136	0	0	48	76	233	204	0	0	0	0	0	0	k__Bacteria	p__Chloroflexi	c__Anaerolineae	o__Anaerolineales	f__Anaerolineaceae	g__Anaerolinea	s__midas_s_39192
OTU_237	9	1	42	57	3	5	83	74	89	81	56	60	k__Bacteria	p__Proteobacteria	c__Alphaproteobacteria	o__Rhizobiales	f__Xanthobacteraceae	g__Bradyrhizobium	s__midas_s_11774
OTU_269	371	189	0	0	0	0	0	0	0	0	0	0	k__Bacteria	p__Bacteroidota	c__Bacteroidia	o__Bacteroidales	f__Bacteroidetes_BD2-2	g__midas_g_44167
OTU_2161	2	1	82	95	8	9	92	105	69	56	18	19	k__Bacteria	p__Proteobacteria	c__Alphaproteobacteria	o__Rhizobiales	f__Xanthobacteraceae	g__Rhodoplanes	s__midas_s_10428
OTU_393	0	0	68	109	177	190	4	3	0	0	0	0	k__Bacteria	p__Proteobacteria	c__Gammaproteobacteria	o__Steroidobacterales	f__Steroidobacteraceae	g__midas_g_98	s__midas_s_24857
OTU_231	0	0	11	17	1	2	191	178	53	86	6	5	k__Bacteria	p__Acidobacteriota	c__Thermoanaerobaculia	o__Thermoanaerobaculales	f__Thermoanaerobaculaceae	g__Subgroup_10	s__midas_s_15458
OTU_140	4	1	66	76	154	156	12	30	23	11	5	9	k__Bacteria	p__Proteobacteria	c__Alphaproteobacteria	o__Rhodobacterales	f__Rhodobacteraceae	g__midas_g_2171	s__midas_s_4071
OTU_253	0	0	69	78	14	7	76	102	88	98	4	2	k__Bacteria	p__Proteobacteria	c__Gammaproteobacteria	o__KF-JG30-C25	f__midas_f_14002	g__midas_g_17270	s__midas_s_31773
OTU_451	0	0	47	61	11	12	100	127	86	83	4	5	k__Bacteria	p__Planctomycetota	c__Planctomycetes	o__Pirellulales	f__Pirellulaceae	g__Pirellula
OTU_360	0	0	208	228	54	45	0	0	0	0	0	0	k__Bacteria	p__Chloroflexi	c__Anaerolineae	o__SBR1031	f__midas_f_18027	g__midas_g_23048	s__midas_s_23048
OTU_133	0	0	215	318	1	0	0	0	0	0	0	0	k__Bacteria	p__Myxococcota	c__Polyangia	o__Polyangiales	f__Polyangiaceae	g__Byssovorax	s__midas_s_9277
OTU_608	294	216	2	7	0	0	0	4	2	0	4	4	k__Bacteria	p__Chloroflexi	c__Anaerolineae	o__Anaerolineales	f__Anaerolineaceae	g__Ca_Villigracilis	s__midas_s_14384
OTU_113	0	0	217	197	57	61	0	0	0	0	0	0	k__Bacteria	p__Planctomycetota	c__Planctomycetes	o__Gemmatales	f__Gemmataceae	g__Gemmata	s__midas_s_31811
OTU_214	0	0	28	73	69	64	27	33	46	28	82	81	k__Archaea	p__Euryarchaeota	c__Methanobacteria	o__Methanobacteriales	f__Methanobacteriaceae	g__Methanobacterium
OTU_1103	0	0	46	23	119	140	49	55	48	47	1	0	k__Bacteria	p__Chloroflexi	c__Anaerolineae	o__Anaerolineales	f__Anaerolineaceae	g__Anaerolinea	s__midas_s_17156
OTU_542	1	0	95	131	34	42	63	69	53	39	1	0	k__Bacteria	p__Proteobacteria	c__Alphaproteobacteria	o__Dongiales	f__Dongiaceae	g__Dongia	s__midas_s_14159
OTU_182	0	0	6	8	260	245	0	1	0	0	0	4	k__Bacteria	p__Chloroflexi	c__Anaerolineae	o__Anaerolineales	f__Anaerolineaceae	g__Flexilinea	s__midas_s_7001
OTU_2409	260	259	0	0	0	0	0	0	1	0	3	1	k__Bacteria	p__Proteobacteria	c__Gammaproteobacteria	o__Thiotrichales	f__Thiotrichaceae	g__Thiothrix	s__midas_s_33807
OTU_523	15	4	70	76	81	95	33	42	46	29	13	17	k__Bacteria	p__Chloroflexi	c__Anaerolineae	o__SBR1031	f__A4b	g__midas_g_22263
OTU_251	1	0	35	36	66	71	57	76	91	87	0	0	k__Bacteria	p__Proteobacteria	c__Gammaproteobacteria	o__Competibacterales	f__Competibacteraceae	g__Ca_Competibacter	s__midas_s_25284
OTU_584	315	160	14	23	0	3	0	0	0	0	0	2	k__Bacteria	p__Bacteroidota	c__Bacteroidia	o__Chitinophagales	f__Saprospiraceae	g__midas_g_894	s__midas_s_12011
OTU_740	0	0	9	9	0	1	151	148	98	101	0	0	k__Bacteria	p__Actinobacteriota	c__Acidimicrobiia	o__Microtrichales	f__Microtrichaceae	g__midas_g_1605	s__midas_s_14308
OTU_522	0	1	4	12	18	4	97	104	134	140	0	0	k__Bacteria	p__Proteobacteria	c__Gammaproteobacteria	o__Competibacterales	f__Competibacteraceae	g__Ca_Competibacter	s__midas_s_3175
OTU_495	413	86	0	0	0	0	0	0	0	0	6	6	k__Bacteria	p__Bacteroidota	c__Bacteroidia	o__Chitinophagales	f__Chitinophagaceae	g__Terrimonas	s__midas_s_90
OTU_197	0	0	8	34	8	5	81	91	161	122	0	0	k__Bacteria	p__Chloroflexi	c__Anaerolineae	o__Ardenticatenales	f__Ca_Promineofilaceae	g__midas_g_461	s__midas_s_9851
OTU_387	0	0	14	28	0	0	45	52	209	159	1	0	k__Bacteria	p__Proteobacteria	c__Gammaproteobacteria	o__Pseudomonadales	f__Moraxellaceae	g__Agitococcus_lubricus_group	s__midas_s_12522
OTU_241	0	0	1	2	0	0	4	5	8	6	262	220	k__Bacteria	p__Proteobacteria	c__Gammaproteobacteria	o__Methylococcales	f__Methylococcaceae	g__Methylocaldum	s__midas_s_23010
OTU_243	0	0	4	0	244	259	0	0	0	0	0	0	k__Bacteria	p__Bacteroidota	c__Bacteroidia	o__Sphingobacteriales	f__Lentimicrobiaceae	g__midas_g_5795	s__midas_s_5795
OTU_258	0	1	4	13	262	198	8	5	6	5	2	1
OTU_365	0	0	58	54	38	26	51	71	65	69	33	39	k__Bacteria	p__Proteobacteria	c__Gammaproteobacteria	o__HOC36	f__midas_f_127	g__midas_g_66305	s__midas_s_66305
OTU_598	0	0	137	145	13	14	54	52	39	43	1	3	k__Bacteria	p__Chloroflexi	c__OLB14	o__midas_o_731	f__midas_f_731	g__midas_g_731	s__midas_s_2745
OTU_191	1	0	66	46	5	12	75	113	71	65	19	17	k__Bacteria	p__Chloroflexi	c__Chloroflexia	o__Thermomicrobiales	f__AKYG1722	g__midas_g_36514	s__midas_s_36514
OTU_399	0	0	3	8	0	2	0	0	0	0	225	252	k__Bacteria	p__Chloroflexi	c__OLB14	o__midas_o_731	f__midas_f_731	g__midas_g_16475	s__midas_s_16475
OTU_593	0	0	50	60	80	93	35	50	62	47	4	7	k__Bacteria	p__Chloroflexi	c__Anaerolineae	o__Caldilineales	f__Caldilineaceae	g__midas_g_2582	s__midas_s_20290
OTU_462	15	11	4	4	0	1	103	99	129	115	1	1	k__Bacteria	p__Nitrospirota	c__Nitrospiria	o__Nitrospirales	f__Nitrospiraceae	g__Nitrospira	s__Nitrospira_defluvii
OTU_97	0	0	9	17	236	211	1	3	2	2	0	1	k__Bacteria	p__Chloroflexi	c__Anaerolineae	o__Anaerolineales	f__Anaerolineaceae	g__midas_g_156	s__midas_s_156
OTU_1356	0	0	7	9	2	6	112	109	124	105	4	3	k__Bacteria	p__Proteobacteria	c__Gammaproteobacteria	o__Methylococcales	f__Methylococcaceae	g__Methylocaldum	s__midas_s_34252
OTU_1803	0	0	118	126	8	8	54	74	38	31	9	13	k__Bacteria	p__Planctomycetota	c__Planctomycetes	o__Pirellulales	f__Pirellulaceae	g__Pir4_lineage
OTU_397	0	0	67	76	5	4	108	119	50	45	2	2	k__Bacteria	p__Proteobacteria	c__Alphaproteobacteria	o__midas_o_406	f__midas_f_5670	g__midas_g_18476	s__midas_s_18476
OTU_675	304	167	0	0	0	0	0	0	0	0	0	1	k__Bacteria	p__Proteobacteria	c__Gammaproteobacteria	o__Burkholderiales	f__Rhodocyclaceae	g__Ca_Accumulibacter	s__midas_s_12920
OTU_515	1	0	65	95	15	10	79	66	48	61	11	20	k__Bacteria	p__Chloroflexi	c__OLB14	o__midas_o_731	f__midas_f_5647	g__midas_g_22980	s__midas_s_22980
OTU_2184	0	0	30	47	9	12	83	72	63	34	55	62	k__Bacteria	p__Chloroflexi	c__OLB14	o__midas_o_731	f__midas_f_731	g__midas_g_731	s__midas_s_10836
OTU_391	0	0	0	0	0	0	0	0	0	0	238	228	k__Bacteria	p__Planctomycetota	c__Planctomycetes	o__Gemmatales	f__Gemmataceae	g__midas_g_6377	s__midas_s_6377
OTU_539	0	0	88	135	117	104	6	5	3	6	1	1	k__Bacteria	p__Proteobacteria	c__Gammaproteobacteria	o__HOC36	f__midas_f_127	g__midas_g_66305	s__midas_s_66305
OTU_450	60	37	46	69	58	40	44	68	22	19	0	2	k__Bacteria	p__Acidobacteriota	c__Holophagae	o__Subgroup_7	f__midas_f_973	g__midas_g_973	s__midas_s_5960
OTU_614	0	1	46	60	6	5	76	75	98	95	1	0	k__Bacteria	p__Proteobacteria	c__Gammaproteobacteria	o__Burkholderiales	f__Hydrogenophilaceae	g__midas_g_20094	s__midas_s_43677
OTU_146	0	0	0	0	0	0	0	0	0	0	221	242	k__Bacteria	p__Acidobacteriota	c__Blastocatellia	o__Blastocatellales	f__Blastocatellaceae	g__Stenotrophobacter	s__midas_s_60557
OTU_538	0	0	0	0	1	0	0	1	0	0	243	215	k__Bacteria	p__Proteobacteria	c__Gammaproteobacteria	o__Burkholderiales	f__Nitrosomonadaceae	g__MND1	s__midas_s_34240
OTU_340	1	0	78	108	20	23	45	49	60	70	3	2	k__Bacteria	p__Chloroflexi	c__Anaerolineae	o__Anaerolineales	f__Anaerolineaceae	g__midas_g_15429	s__midas_s_15429
OTU_350	0	0	40	86	13	24	100	96	48	48	0	0	k__Bacteria	p__Planctomycetota	c__Planctomycetes	o__midas_o_1071	f__midas_f_1071	g__midas_g_7408	s__midas_s_33166
OTU_784	13	2	100	117	6	5	72	46	55	34	0	0	k__Bacteria	p__Planctomycetota	c__Planctomycetes	o__Planctomycetales	f__midas_f_1792	g__midas_g_1792	s__midas_s_26973
OTU_254	1	2	52	71	21	14	81	48	54	58	21	21	k__Bacteria	p__Firmicutes	c__Clostridia	o__Clostridiales	f__Clostridiaceae	g__Clostridium_sensu_stricto_1	s__midas_s_64
OTU_202	0	0	47	35	1	6	0	0	0	0	190	165	k__Bacteria	p__SAR324_cladeMarine_group_B	c__midas_c_814	o__midas_o_928	f__midas_f_15478	g__midas_g_28984	s__midas_s_28984
OTU_240	0	0	65	71	97	107	25	33	21	21	2	1	k__Bacteria	p__Proteobacteria	c__Gammaproteobacteria	o__Burkholderiales	f__Rhodocyclaceae	g__Thauera	s__midas_s_1356
OTU_313	3	0	67	66	26	8	69	80	57	66	0	0	k__Bacteria	p__Actinobacteriota	c__Acidimicrobiia	o__Microtrichales	f__Iamiaceae	g__Iamia	s__midas_s_18967
OTU_305	0	0	3	24	1	0	94	95	118	106	0	0	k__Bacteria	p__Planctomycetota	c__Planctomycetes	o__Planctomycetales	f__Gimesiaceae	g__midas_g_8106
OTU_576	258	176	0	0	0	0	0	0	0	0	2	3	k__Bacteria	p__Planctomycetota	c__Planctomycetes	o__Pirellulales	f__Pirellulaceae	g__Pirellula	s__midas_s_24191
OTU_594	1	0	8	4	213	213	0	0	0	0	0	0
OTU_528	0	1	62	82	15	16	57	76	47	59	7	16	k__Bacteria	p__Chloroflexi	c__Anaerolineae	o__Caldilineales	f__Caldilineaceae	g__midas_g_12676	s__midas_s_16251
OTU_304	0	0	59	76	10	9	35	30	25	32	74	85	k__Bacteria	p__Nitrospirota	c__Nitrospiria	o__Nitrospirales	f__Nitrospiraceae	g__Nitrospira	s__midas_s_11142
OTU_571	276	159	0	0	0	0	0	0	0	0	0	0	k__Bacteria	p__Bacteroidota	c__Ignavibacteria	o__Ignavibacteriales	f__SR-FBR-L83	g__midas_g_13029	s__midas_s_27325
OTU_228	0	0	49	72	11	25	74	49	62	50	23	19	k__Bacteria	p__Proteobacteria	c__Gammaproteobacteria	o__midas_o_26	f__midas_f_98	g__midas_g_13324	s__midas_s_13324
OTU_561	0	0	98	118	95	101	0	5	0	0	9	7	k__Bacteria	p__Planctomycetota	c__Planctomycetes	o__Pirellulales	f__Pirellulaceae	g__midas_g_32679	s__midas_s_32679
OTU_226	0	0	18	18	2	0	109	109	97	79	0	0	k__Bacteria	p__Actinobacteriota	c__Actinobacteria	o__Propionibacteriales	f__Nocardioidaceae	g__Nocardioides	s__midas_s_13052
OTU_262	0	0	4	0	1	0	68	85	153	121	0	0	k__Bacteria	p__Bdellovibrionota	c__Oligoflexia	o__0319-6G20	f__midas_f_2390	g__midas_g_41590	s__midas_s_41590
OTU_388	0	0	11	31	6	3	0	1	0	0	174	204	k__Bacteria	p__Acidobacteriota	c__Blastocatellia	o__11-24	f__midas_f_1424	g__midas_g_15697
OTU_466	270	153	0	1	0	0	1	0	2	1	0	0	k__Bacteria	p__Bacteroidota	c__Bacteroidia	o__Flavobacteriales	f__Flavobacteriaceae	g__midas_g_2661	s__midas_s_51220
OTU_85	0	0	78	107	120	122	0	0	0	0	0	0	k__Bacteria	p__Acidobacteriota	c__Blastocatellia	o__Blastocatellales	f__Blastocatellaceae	g__JGI_0001001-H03	s__midas_s_9952
OTU_225	0	1	71	83	25	37	22	37	30	25	45	51	k__Bacteria	p__Chloroflexi	c__Anaerolineae	o__Anaerolineales	f__Anaerolineaceae	g__midas_g_17278	s__midas_s_37879
OTU_1425	0	0	138	195	9	8	15	27	18	14	1	1	k__Bacteria	p__Nitrospirota	c__Nitrospiria	o__Nitrospirales	f__Nitrospiraceae	g__Nitrospira	s__midas_s_11837
OTU_3450	1	1	73	59	39	53	46	45	47	44	13	4	k__Bacteria	p__Proteobacteria	c__Gammaproteobacteria	o__Burkholderiales	f__Rhodocyclaceae	g__Thauera
OTU_248	232	121	1	0	25	27	4	1	7	4	0	3	k__Bacteria	p__Bacteroidota	c__Bacteroidia	o__Bacteroidales	f__Bacteroidetes_vadinHA17	g__midas_g_3337	s__midas_s_61089
OTU_401	13	8	23	22	3	3	94	108	89	61	0	0	k__Bacteria	p__Actinobacteriota	c__Actinobacteria	o__Micrococcales	f__Dermatophilaceae	g__midas_g_724	s__midas_s_8762
OTU_134	0	0	165	233	8	16	0	0	0	0	0	0	k__Bacteria	p__Acidobacteriota	c__Vicinamibacteria	o__Vicinamibacterales	f__Vicinamibacteraceae	g__Luteitalea
OTU_264	1	0	27	16	7	3	99	107	94	68	0	0	k__Bacteria	p__Planctomycetota	c__Planctomycetes	o__Pirellulales	f__Pirellulaceae
OTU_196	0	0	20	28	9	9	0	0	0	0	182	173	k__Bacteria	p__Planctomycetota	c__Planctomycetes	o__Pirellulales	f__Pirellulaceae	g__Pirellula	s__midas_s_39501
OTU_35	0	0	19	13	67	238	19	16	21	23	1	4	k__Archaea	p__Halobacterota	c__Methanosarcinia	o__Methanosarciniales	f__Methanosaetaceae	g__Methanothrix	s__Methanothrix_soehngenii
OTU_2204	0	0	43	37	3	4	86	94	62	64	11	15	k__Bacteria	p__Planctomycetota	c__Planctomycetes	o__Pirellulales	f__Pirellulaceae	g__Pir4_lineage
OTU_774	3	0	13	12	187	200	1	1	0	1	0	1	k__Bacteria	p__Proteobacteria	c__Alphaproteobacteria	o__Rhizobiales	f__Rhizobiaceae	g__Aquamicrobium	s__Aquamicrobium_aestuarii
OTU_275	0	0	0	0	1	0	0	0	0	0	224	193	k__Bacteria	p__Patescibacteria	c__Saccharimonadia	o__Saccharimonadales	f__midas_f_18651	g__midas_g_18651	s__midas_s_18651
OTU_380	0	0	0	0	0	0	73	111	108	125	0	0	k__Bacteria	p__Proteobacteria	c__Gammaproteobacteria	o__Pseudomonadales	f__Hahellaceae	g__Hahella	s__midas_s_10928
OTU_260	0	1	21	25	3	7	97	58	94	109	0	0	k__Bacteria	p__Proteobacteria	c__Gammaproteobacteria	o__Competibacterales	f__Competibacteraceae	g__Ca_Competibacter	s__midas_s_65349
OTU_441	0	0	32	44	4	8	71	83	80	87	2	2	k__Bacteria	p__Chloroflexi	c__Anaerolineae	o__Caldilineales	f__Caldilineaceae	g__midas_g_1422
OTU_2760	0	0	133	127	9	17	33	25	17	11	21	19	k__Bacteria	p__Chloroflexi	c__Anaerolineae	o__RBG-13-54-9	f__midas_f_8354	g__midas_g_11938
OTU_309	0	0	0	0	0	0	92	95	117	100	0	0	k__Bacteria	p__Bacteroidota	c__Bacteroidia	o__Chitinophagales	f__midas_f_108	g__midas_g_10025	s__midas_s_11511
OTU_268	0	1	9	10	201	181	0	0	0	0	1	0	k__Bacteria	p__Bacteroidota	c__Kapabacteria	o__Kapabacteriales	f__midas_f_428	g__midas_g_19197	s__midas_s_24777
OTU_213	0	0	0	4	219	180	0	0	0	0	0	0	k__Bacteria	p__Firmicutes	c__Negativicutes	o__Acidaminococcales	f__Acidaminococcaceae	g__Succiniclasticum	s__midas_s_53921
OTU_428	261	139	0	0	0	0	0	0	0	0	0	0	k__Bacteria	p__Bacteroidota	c__Bacteroidia	o__Sphingobacteriales	f__NS11-12_marine_group	g__midas_g_5889	s__midas_s_5889
OTU_1036	0	0	122	177	10	11	29	29	8	13	0	0	k__Bacteria	p__Actinobacteriota	c__Thermoleophilia	o__Solirubrobacterales	f__Solirubrobacteraceae	g__Conexibacter	s__midas_s_28356
OTU_710	0	1	62	98	77	86	11	24	18	13	5	4	k__Bacteria	p__Chloroflexi	c__Anaerolineae	o__Anaerolineales	f__Anaerolineaceae	g__midas_g_17278	s__midas_s_32635
OTU_694	0	0	11	7	2	2	73	79	118	106	0	0	k__Bacteria	p__Chloroflexi	c__Anaerolineae	o__Ardenticatenales	f__Ca_Promineofilaceae	g__midas_g_461	s__midas_s_8874
OTU_464	0	0	42	70	165	121	0	0	0	0	0	0	k__Bacteria	p__Chloroflexi	c__Anaerolineae	o__Caldilineales	f__Caldilineaceae	g__midas_g_2582
OTU_185	0	0	83	100	18	20	49	31	52	43	2	0	k__Bacteria	p__Calditrichota	c__Calditrichia	o__Calditrichales	f__Calditrichaceae	g__JdFR-76	s__midas_s_20303
OTU_529	254	141	0	0	0	0	0	0	0	0	0	0	k__Bacteria	p__Proteobacteria	c__Alphaproteobacteria	o__Rhizobiales	f__Rhizobiaceae	g__Mesorhizobium
OTU_557	1	0	15	8	161	147	13	17	15	16	0	0	k__Bacteria	p__Acidobacteriota	c__Acidobacteriae	o__Paludibaculum	f__midas_f_675	g__midas_g_7235	s__midas_s_7235
OTU_490	0	0	142	201	12	11	4	6	5	6	0	0	k__Bacteria	p__Nitrospirota	c__Nitrospiria	o__Nitrospirales	f__Nitrospiraceae	g__Nitrospira	s__midas_s_10386
OTU_1556	169	67	17	11	52	49	1	2	2	2	5	9	k__Bacteria	p__Chloroflexi	c__Anaerolineae	o__Caldilineales	f__Caldilineaceae	g__midas_g_5463	s__midas_s_7717
OTU_479	0	0	135	170	0	0	11	5	29	10	10	15	k__Bacteria	p__Bacteroidota	c__Bacteroidia	o__Sphingobacteriales	f__env.OPS_17	g__midas_g_3813	s__midas_s_13212
OTU_504	0	0	17	13	142	141	3	1	41	23	4	0	k__Bacteria	p__Bacteroidota	c__Bacteroidia	o__Bacteroidales	f__Prevotellaceae	g__Prevotella_7	s__midas_s_32562
OTU_244	92	32	50	62	47	40	17	25	12	7	0	1	k__Bacteria	p__Planctomycetota	c__Planctomycetes	o__Pirellulales	f__Pirellulaceae	g__midas_g_2898	s__midas_s_2898
OTU_206	230	154	0	0	0	0	0	0	0	0	0	0	k__Bacteria	p__Bacteroidota	c__Bacteroidia	o__Flavobacteriales	f__Flavobacteriaceae	g__Flavobacterium	s__midas_s_26408
OTU_287	291	89	0	0	0	0	2	0	0	0	0	2	k__Bacteria	p__Chloroflexi	c__Anaerolineae	o__SBR1031	f__A4b	g__midas_g_4258	s__midas_s_4258
OTU_398	0	0	2	6	1	1	0	0	0	0	205	166	k__Bacteria	p__Proteobacteria	c__Gammaproteobacteria	o__HOC36	f__midas_f_127	g__midas_g_66305	s__midas_s_66305
OTU_585	222	87	2	5	0	1	0	2	9	9	19	25	k__Bacteria	p__Proteobacteria	c__Gammaproteobacteria	o__Burkholderiales	f__Rhodocyclaceae	g__midas_g_94	s__midas_s_12562
OTU_181	0	0	2	3	181	192	1	0	0	1	0	0	k__Bacteria	p__Thermotogota	c__Thermotogae	o__Kosmotogales	f__Kosmotogaceae	g__Mesotoga	s__Mesotoga_infera
OTU_458	0	0	83	92	14	14	6	3	5	2	73	86	k__Bacteria	p__Planctomycetota	c__Planctomycetes	o__Pirellulales	f__Pirellulaceae	g__midas_g_22002	s__midas_s_22002
OTU_489	0	0	36	69	10	5	40	83	61	74	0	0	k__Bacteria	p__Verrucomicrobiota	c__Kiritimatiellae	o__WCHB1-41	f__midas_f_4575
OTU_336	0	0	22	34	2	0	76	87	85	71	0	0	k__Bacteria	p__Planctomycetota	c__Planctomycetes	o__Planctomycetales	f__Rubinisphaeraceae	g__Planctomicrobium	s__midas_s_44007
OTU_460	0	0	69	80	14	9	56	57	55	34	2	1	k__Bacteria	p__Planctomycetota	c__Planctomycetes	o__Gemmatales	f__Gemmataceae	g__midas_g_51737
OTU_461	10	9	30	39	84	104	20	26	31	21	1	1	k__Bacteria	p__Chloroflexi	c__Anaerolineae	o__Anaerolineales	f__Anaerolineaceae	g__Leptolinea	s__midas_s_14538
OTU_389	0	0	64	83	14	7	75	74	28	27	2	0	k__Bacteria	p__Chloroflexi	c__OLB14	o__midas_o_731	f__midas_f_5647	g__midas_g_5647	s__midas_s_68963
OTU_294	0	1	50	51	14	13	44	47	85	64	2	3	k__Bacteria	p__Cyanobacteria	c__Vampirivibrionia	o__Obscuribacterales	f__Obscuribacteraceae	g__midas_g_11371	s__midas_s_11371
OTU_400	1	0	138	160	12	12	0	0	1	0	25	24	k__Bacteria	p__Planctomycetota	c__Planctomycetes	o__Pirellulales	f__Pirellulaceae	g__Pir4_lineage
OTU_1696	8	1	27	38	96	105	24	26	23	23	0	0	k__Bacteria	p__Bacteroidota	c__Ignavibacteria	o__Ignavibacteriales	f__PHOS-HE36	g__midas_g_179	s__midas_s_179
OTU_1607	0	0	66	90	13	10	0	0	2	0	89	101	k__Bacteria	p__Nitrospirota	c__Nitrospiria	o__Nitrospirales	f__Nitrospiraceae	g__Nitrospira	s__Nitrospira_nitrosa
OTU_385	0	0	52	79	16	8	43	60	62	50	0	0	k__Bacteria	p__Proteobacteria	c__Gammaproteobacteria	o__Chromatiales	f__Chromatiaceae	g__midas_g_13270	s__midas_s_35873
OTU_1231	0	0	3	5	3	1	96	104	93	64	0	0	k__Bacteria	p__Bacteroidota	c__Ignavibacteria	o__Ignavibacteriales	f__LD-RB-34	g__midas_g_1343
OTU_342	1	0	3	3	0	0	95	85	107	75	0	0	k__Bacteria	p__Cyanobacteria	c__Vampirivibrionia	o__Obscuribacterales	f__Obscuribacteraceae	g__midas_g_11371	s__midas_s_11371
OTU_361	0	0	56	71	9	9	23	34	59	91	6	11	k__Bacteria	p__Firmicutes	c__Bacilli	o__Lactobacillales	f__Streptococcaceae	g__Streptococcus	s__midas_s_2479
OTU_247	0	0	61	60	4	6	29	45	14	21	65	63	k__Bacteria	p__Actinobacteriota	c__Thermoleophilia	o__Gaiellales	f__midas_f_269	g__midas_g_50482	s__midas_s_55111
OTU_357	0	0	129	148	45	39	1	0	0	0	0	0	k__Bacteria	p__Actinobacteriota	c__Acidimicrobiia	o__Microtrichales	f__Ilumatobacteraceae	g__midas_g_3218
OTU_750	3	2	25	26	3	2	52	67	61	24	48	47	k__Bacteria	p__Proteobacteria	c__Alphaproteobacteria	o__Rhizobiales	f__Hyphomicrobiaceae	g__Hyphomicrobium	s__midas_s_11440
OTU_555	2	0	84	104	5	4	34	27	53	41	2	1	k__Bacteria	p__Proteobacteria	c__Gammaproteobacteria	o__Xanthomonadales	f__Xanthomonadaceae	g__Thermomonas	s__midas_s_16654
OTU_290	0	0	31	26	9	9	67	80	72	62	0	0	k__Bacteria	p__Planctomycetota	c__Planctomycetes	o__Pirellulales	f__Pirellulaceae	g__midas_g_1097	s__midas_s_3415
OTU_376	0	2	146	182	11	15	0	0	0	0	0	0	k__Bacteria	p__Bacteroidota	c__Bacteroidia	o__Chitinophagales	f__Saprospiraceae	g__Ca_Epiflobacter
OTU_394	0	0	5	24	0	0	0	0	0	0	165	160	k__Bacteria	p__Planctomycetota	c__Planctomycetes	o__Gemmatales	f__Gemmataceae	g__midas_g_29853	s__midas_s_29853
OTU_267	185	150	3	3	2	0	1	4	1	2	1	2	k__Bacteria	p__Desulfobacterota	c__Desulfobulbia	o__Desulfobulbales	f__Desulfocapsaceae	g__midas_g_17497	s__midas_s_17497
OTU_418	206	147	0	0	0	0	0	0	0	0	0	0	k__Bacteria	p__Bacteroidota	c__Bacteroidia	o__Chitinophagales	f__Saprospiraceae	g__Ca_Epiflobacter	s__midas_s_12882
OTU_242	181	167	0	0	0	0	0	0	0	0	0	0	k__Bacteria	p__Chloroflexi	c__Anaerolineae	o__SBR1031	f__A4b	g__midas_g_17667	s__midas_s_17667
OTU_195	0	0	11	6	0	3	64	55	126	83	0	0	k__Bacteria	p__Chloroflexi	c__Anaerolineae	o__Ardenticatenales	f__Ca_Promineofilaceae	g__midas_g_14536	s__midas_s_14536
OTU_1105	0	1	18	17	2	3	8	6	1	4	130	157	k__Bacteria	p__Actinobacteriota	c__Thermoleophilia	o__Gaiellales	f__midas_f_269	g__midas_g_50482	s__midas_s_55111
OTU_154	0	0	0	2	1	0	51	75	129	89	0	0	k__Bacteria	p__Bacteroidota	c__Bacteroidia	o__Chitinophagales	f__Saprospiraceae	g__midas_g_1328	s__midas_s_19342
OTU_216	1	0	51	48	55	64	34	30	32	31	0	0	k__Bacteria	p__Planctomycetota	c__Planctomycetes	o__Gemmatales	f__Gemmataceae	g__midas_g_9516	s__midas_s_50844
OTU_280	0	0	140	195	0	4	3	0	3	0	0	0	k__Bacteria	p__Calditrichota	c__Calditrichia	o__Calditrichales	f__Calditrichaceae	g__JdFR-76	s__midas_s_13351
OTU_232	0	0	2	1	1	0	0	0	1	0	175	164	k__Bacteria	p__Proteobacteria	c__Alphaproteobacteria	o__Rhizobiales	f__Xanthobacteraceae	g__Rhodoplanes	s__midas_s_39221
OTU_423	0	0	0	0	1	2	103	101	70	66	0	0	k__Bacteria	p__Proteobacteria	c__Alphaproteobacteria	o__Defluviicoccales	f__Defluviicoccaceae	g__midas_g_14690	s__midas_s_68276
OTU_499	0	0	20	30	25	13	51	70	30	39	25	38	k__Bacteria	p__Proteobacteria	c__Gammaproteobacteria	o__HOC36	f__midas_f_127	g__midas_g_57559	s__midas_s_57559
OTU_372	0	0	18	19	4	2	99	80	73	44	0	1	k__Bacteria	p__Planctomycetota	c__Planctomycetes	o__Planctomycetales	f__Rubinisphaeraceae	g__Planctomicrobium	s__midas_s_63207
OTU_472	0	0	35	59	10	5	74	52	55	40	5	5	k__Bacteria	p__Patescibacteria	c__Saccharimonadia	o__Saccharimonadales	f__midas_f_9407
OTU_229	4	3	71	35	17	14	44	29	28	43	28	22	k__Bacteria	p__Chloroflexi	c__Chloroflexia	o__Thermomicrobiales	f__JG30-KF-CM45	g__midas_g_859	s__midas_s_3513
OTU_352	0	0	2	12	159	164	0	0	0	0	0	0	k__Archaea	p__Euryarchaeota	c__Methanobacteria	o__Methanobacteriales	f__Methanobacteriaceae	g__Methanobrevibacter
OTU_844	0	0	114	151	19	18	6	3	3	2	11	8	k__Bacteria	p__Planctomycetota	c__Planctomycetes	o__Pirellulales	f__Pirellulaceae	g__midas_g_2781	s__midas_s_16783
OTU_166	0	1	101	146	37	48	0	0	0	0	0	0	k__Bacteria	p__Bacteroidota	c__Bacteroidia	o__Chitinophagales	f__Saprospiraceae	g__midas_g_321	s__midas_s_12704
OTU_473	46	19	6	2	0	0	81	47	53	79	0	0	k__Bacteria	p__Proteobacteria	c__Gammaproteobacteria	o__Competibacterales	f__Competibacteraceae	g__Ca_Competibacter	s__midas_s_198
OTU_174	0	0	27	42	2	1	109	61	47	42	0	0	k__Bacteria	p__Planctomycetota	c__Planctomycetes	o__Pirellulales	f__Pirellulaceae	g__Ca_Anammoximicrobium	s__midas_s_85052
OTU_291	0	0	3	5	1	1	62	98	84	77	0	0	k__Bacteria	p__Chloroflexi	c__Anaerolineae	o__Anaerolineales	f__Anaerolineaceae
OTU_339	215	102	0	0	0	0	0	0	1	0	6	5	k__Bacteria	p__Planctomycetota	c__Planctomycetes	o__Planctomycetales	f__Rubinisphaeraceae	g__SH-PL14	s__midas_s_1445
OTU_424	2	1	40	50	97	123	0	3	1	0	6	5	k__Bacteria	p__Chloroflexi	c__Anaerolineae	o__Caldilineales	f__Caldilineaceae	g__midas_g_1965	s__midas_s_3814
OTU_426	28	18	25	17	4	1	79	78	47	30	0	0	k__Bacteria	p__Myxococcota	c__Polyangia	o__Polyangiales	f__Phaselicystidaceae	g__Phaselicystis	s__midas_s_19015
OTU_476	0	0	56	63	15	9	34	61	49	31	4	3	k__Bacteria	p__Proteobacteria	c__Alphaproteobacteria	o__midas_o_24	f__midas_f_107	g__midas_g_32681	s__midas_s_32681
OTU_303	0	0	0	0	0	0	79	101	71	72	0	0	k__Bacteria	p__Chloroflexi	c__Anaerolineae	o__SBR1031	f__midas_f_1469	g__midas_g_2178
OTU_1154	0	0	121	136	15	8	18	12	4	7	1	1	k__Bacteria	p__Actinobacteriota	c__Thermoleophilia	o__Solirubrobacterales	f__67-14	g__midas_g_20949	s__midas_s_42749
OTU_353	0	0	3	7	152	132	0	0	13	6	7	2	k__Bacteria	p__Bacteroidota	c__Bacteroidia	o__Bacteroidales	f__Prevotellaceae	g__Prevotella_7	s__midas_s_43135
OTU_455	0	0	11	12	133	166	0	0	0	0	0	0	k__Bacteria	p__Chloroflexi	c__Anaerolineae	o__Anaerolineales	f__Anaerolineaceae	g__Anaerolinea	s__midas_s_14421
OTU_406	0	0	27	26	25	25	35	69	54	50	8	3	k__Bacteria	p__Verrucomicrobiota	c__Verrucomicrobiae	o__Pedosphaerales	f__Pedosphaeraceae	g__Oikopleura
OTU_467	0	0	6	18	3	1	72	84	62	63	8	5	k__Bacteria	p__Chloroflexi	c__Anaerolineae	o__C10-SB1A	f__Amarolineaceae	g__Ca_Sarcinithrix	s__midas_s_1489
OTU_345	179	141	0	0	0	0	0	0	0	0	0	0	k__Bacteria	p__Bacteroidota	c__Bacteroidia	o__Cytophagales	f__Spirosomaceae	g__midas_g_21395	s__midas_s_21395
OTU_660	0	0	24	36	10	24	68	74	44	40	0	0	k__Bacteria	p__Chloroflexi	c__Anaerolineae	o__SBR1031	f__midas_f_1469	g__midas_g_2178	s__midas_s_80707
OTU_256	0	3	59	68	62	56	19	21	11	21	0	0	k__Bacteria	p__Chloroflexi	c__Anaerolineae	o__Anaerolineales	f__Anaerolineaceae	g__midas_g_6140	s__midas_s_6140
OTU_1398	56	20	29	38	5	2	41	33	38	31	12	12	k__Bacteria	p__Proteobacteria	c__Gammaproteobacteria	o__Burkholderiales	f__Rhodocyclaceae	g__Azospira	s__midas_s_1294
OTU_560	0	0	4	10	56	67	28	44	56	52	0	0	k__Bacteria	p__Synergistota	c__Synergistia	o__Synergistales	f__Synergistaceae	g__JGI-0000079-D21	s__midas_s_62415
OTU_346	0	0	53	27	8	11	50	68	48	52	0	0	k__Bacteria	p__Chloroflexi	c__Chloroflexia	o__Thermomicrobiales	f__JG30-KF-CM45	g__midas_g_3626	s__midas_s_3626
OTU_338	0	0	42	44	0	0	80	76	39	35	0	0	k__Bacteria	p__Chloroflexi	c__Anaerolineae	o__SBR1031	f__midas_f_119	g__midas_g_119	s__midas_s_3683
OTU_1121	0	0	15	12	5	1	54	59	92	78	0	0	k__Bacteria	p__Chloroflexi	c__Anaerolineae	o__SBR1031	f__midas_f_21758	g__midas_g_35839	s__midas_s_35839
OTU_364	0	0	29	26	8	6	54	45	75	72	0	0	k__Bacteria	p__Bacteroidota	c__Bacteroidia	o__Chitinophagales	f__Saprospiraceae	g__midas_g_132	s__midas_s_2987
OTU_330	0	0	138	157	8	11	0	0	0	0	0	0	k__Bacteria	p__Planctomycetota	c__Planctomycetes	o__Planctomycetales	f__Rubinisphaeraceae	g__SH-PL14	s__midas_s_55398
OTU_453	0	0	77	113	18	19	0	0	0	0	42	44	k__Bacteria	p__Planctomycetota	c__OM190	o__midas_o_2104	f__midas_f_2104
OTU_1021	0	0	10	9	144	148	0	0	0	0	0	1	k__Bacteria	p__Planctomycetota	c__Planctomycetes	o__Pirellulales	f__Pirellulaceae	g__Thermogutta	s__midas_s_791
OTU_318	0	0	0	0	0	0	63	60	106	82	0	0	k__Bacteria	p__Bacteroidota	c__Bacteroidia	o__Chitinophagales	f__Saprospiraceae	g__midas_g_1336
OTU_953	0	0	51	53	1	1	9	10	11	9	88	75	k__Bacteria	p__Acidobacteriota	c__Blastocatellia	o__11-24	f__midas_f_1424	g__midas_g_1424	s__midas_s_10907
OTU_761	0	0	39	66	4	3	41	40	32	36	17	30	k__Bacteria	p__Proteobacteria	c__Alphaproteobacteria	o__Rhodobacterales	f__Rhodobacteraceae	g__midas_g_57	s__midas_s_13361
OTU_719	0	0	1	2	171	132	0	0	0	0	0	1	k__Bacteria	p__Firmicutes	c__Clostridia	o__Oscillospirales	f__Ruminococcaceae	g__Ruminococcus	s__midas_s_71894
OTU_331	206	101	0	0	0	0	0	0	0	0	0	0	k__Bacteria	p__Bacteroidota	c__Bacteroidia	o__Chitinophagales	f__Saprospiraceae	g__midas_g_1063	s__midas_s_11136
OTU_554	0	0	52	63	0	1	10	17	65	57	20	22	k__Bacteria	p__Proteobacteria	c__Gammaproteobacteria	o__Pseudomonadales	f__Moraxellaceae	g__Fluviicoccus
OTU_1422	0	0	21	14	9	6	64	69	71	53	0	0	k__Bacteria	p__Planctomycetota	c__Planctomycetes	o__Pirellulales	f__Pirellulaceae
OTU_2576	205	101	0	0	0	0	0	0	0	0	0	0	k__Bacteria	p__Bacteroidota	c__Bacteroidia	o__Bacteroidales	f__Bacteroidetes_BD2-2	g__midas_g_44167
OTU_868	0	0	53	77	8	8	41	48	38	30	0	0	k__Bacteria	p__Proteobacteria	c__Gammaproteobacteria	o__Immundisolibacterales	f__Immundisolibacteraceae	g__Immundisolibacter	s__midas_s_11121
OTU_190	13	2	59	51	26	13	35	33	38	27	2	4	k__Bacteria	p__Proteobacteria	c__Alphaproteobacteria	o__Rhizobiales	f__Hyphomicrobiaceae	g__Hyphomicrobium
OTU_1171	0	1	9	9	120	132	4	10	3	3	3	8	k__Archaea	p__Euryarchaeota	c__Methanobacteria	o__Methanobacteriales	f__Methanobacteriaceae	g__Methanobacterium
OTU_1153	0	0	74	94	15	5	0	0	0	0	57	56	k__Bacteria	p__Proteobacteria	c__Gammaproteobacteria	o__Burkholderiales	f__Nitrosomonadaceae	g__Ellin6067	s__midas_s_32475
OTU_530	201	97	0	0	0	0	0	0	0	0	0	0	k__Bacteria	p__Desulfobacterota	c__Desulfobacteria	o__Desulfobacterales	f__Desulfobacteraceae	g__midas_g_51946	s__midas_s_51946
OTU_706	32	15	55	46	41	34	20	13	17	7	4	12	k__Bacteria	p__Chloroflexi	c__Anaerolineae	o__SBR1031	f__A4b	g__midas_g_23973	s__midas_s_39967
OTU_396	0	0	1	3	0	0	0	0	2	0	136	154	k__Bacteria	p__Patescibacteria	c__Gracilibacteria	o__Ca_Peribacteria	f__midas_f_6329	g__midas_g_20205	s__midas_s_20205
OTU_590	267	22	0	1	0	0	0	3	0	0	1	0	k__Bacteria	p__Proteobacteria	c__Gammaproteobacteria	o__Xanthomonadales	f__Xanthomonadaceae	g__Lysobacter
OTU_483	0	0	5	3	1	0	0	0	0	0	134	149	k__Bacteria	p__Nitrospirota	c__Nitrospiria	o__Nitrospirales	f__Nitrospiraceae	g__Nitrospira	s__midas_s_9584
OTU_1368	216	75	0	0	0	0	0	0	0	0	0	0	k__Bacteria	p__Proteobacteria	c__Alphaproteobacteria	o__Rhodospirillales	f__midas_f_7641	g__midas_g_9129	s__midas_s_9129
OTU_415	0	0	0	0	0	0	0	0	0	0	147	142
OTU_457	0	0	34	42	31	49	22	34	34	37	2	4	k__Bacteria	p__Chloroflexi	c__Anaerolineae	o__Anaerolineales	f__Anaerolineaceae	g__midas_g_9648	s__midas_s_9648
OTU_130	1	3	31	51	48	42	11	23	25	12	17	24	k__Archaea	p__Halobacterota	c__Methanosarcinia	o__Methanosarciniales	f__Methanosarcinaceae	g__Methanomethylovorans	s__midas_s_4248
OTU_417	0	0	16	30	118	104	4	4	2	3	2	4	k__Bacteria	p__Chloroflexi	c__Anaerolineae	o__Ardenticatenales	f__Ca_Promineofilaceae	g__Ca_Promineofilum	s__midas_s_11422
OTU_1254	0	0	24	28	2	5	66	82	40	39	0	0	k__Bacteria	p__Planctomycetota	c__Planctomycetes	o__Planctomycetales	f__Rubinisphaeraceae	g__SH-PL14	s__midas_s_25458
OTU_713	0	0	15	14	10	12	69	88	41	36	0	0	k__Bacteria	p__Chloroflexi	c__Anaerolineae	o__Caldilineales	f__Caldilineaceae	g__midas_g_169	s__midas_s_4844
OTU_874	0	0	80	79	6	11	36	32	14	17	4	6	k__Bacteria	p__Actinobacteriota	c__Acidimicrobiia	o__IMCC26256	f__midas_f_2	g__midas_g_3140	s__midas_s_6052
OTU_562	1	0	41	40	91	94	0	2	0	0	8	7	k__Bacteria	p__Acidobacteriota	c__Vicinamibacteria	o__Vicinamibacterales	f__Vicinamibacteraceae	g__midas_g_30776	s__midas_s_30776
OTU_917	2	0	12	40	6	14	34	42	26	28	40	39	k__Bacteria	p__Firmicutes	c__Bacilli	o__Erysipelotrichales	f__Erysipelotrichaceae	g__Turicibacter	s__Turicibacter_sanguinis
OTU_239	0	0	1	0	141	125	0	0	0	4	5	7	k__Bacteria	p__Firmicutes	c__Negativicutes	o__Veillonellales-Selenomonadales	f__Veillonellaceae	g__Megasphaera	s__Megasphaera_indica
OTU_550	0	0	5	12	0	1	0	0	0	0	122	142	k__Bacteria	p__Chloroflexi	c__Anaerolineae	o__RBG-13-54-9	f__midas_f_72	g__midas_g_1929
OTU_292	192	76	4	8	1	0	0	0	0	0	0	0	k__Bacteria	p__Verrucomicrobiota	c__Verrucomicrobiae	o__Pedosphaerales	f__Pedosphaeraceae	g__Oikopleura	s__midas_s_66985
OTU_435	221	48	4	6	0	1	0	0	0	0	0	0	k__Bacteria	p__Bacteroidota	c__Ignavibacteria	o__SJA-28	f__midas_f_31	g__midas_g_171
OTU_414	0	0	0	0	0	0	48	69	95	67	0	0	k__Bacteria	p__Proteobacteria	c__Gammaproteobacteria	o__Nitrosococcales	f__Nitrosococcaceae	g__CI75cm.2.12	s__midas_s_16485
OTU_620	1	0	18	12	4	5	33	29	57	42	35	43	k__Archaea	p__Halobacterota	c__Methanosarcinia	o__Methanosarciniales	f__Methanosaetaceae	g__Methanothrix	s__midas_s_36
OTU_421	0	0	10	16	2	2	55	73	76	45	0	0	k__Bacteria	p__Chloroflexi	c__Anaerolineae	o__Caldilineales	f__Caldilineaceae	g__midas_g_169	s__midas_s_13619
OTU_1473	0	0	9	11	10	8	42	60	52	53	18	15	k__Archaea	p__Halobacterota	c__Methanomicrobia	o__Methanomicrobiales	f__Methanoregulaceae	g__Methanolinea	s__midas_s_1190
OTU_1452	0	0	18	10	0	3	23	18	17	20	79	90	k__Bacteria	p__Planctomycetota	c__Planctomycetes	o__Pirellulales	f__Pirellulaceae	g__midas_g_1097
OTU_3438	0	0	33	33	88	90	12	10	3	9	0	0	k__Bacteria	p__Chloroflexi	c__Anaerolineae	o__C10-SB1A	f__Amarolineaceae	g__Ca_Sarcinithrix	s__midas_s_9801
OTU_375	0	0	1	1	0	0	53	51	96	76	0	0	k__Bacteria	p__Bacteroidota	c__Bacteroidia	o__Sphingobacteriales	f__NS11-12_marine_group	g__midas_g_5856	s__midas_s_34666
OTU_212	0	0	124	136	9	6	0	0	0	0	0	2	k__Bacteria	p__Planctomycetota	c__Planctomycetes	o__Planctomycetales	f__midas_f_1792	g__midas_g_13499	s__midas_s_13499
OTU_1712	7	3	47	40	54	61	13	17	17	6	6	5	k__Bacteria	p__Chloroflexi	c__Anaerolineae	o__Caldilineales	f__Caldilineaceae	g__midas_g_5463	s__midas_s_49279
OTU_2083	0	0	13	15	4	0	0	0	0	0	125	118	k__Bacteria	p__Planctomycetota	c__Planctomycetes	o__Pirellulales	f__Pirellulaceae
OTU_329	0	0	93	105	11	8	23	21	8	4	0	0	k__Bacteria	p__Planctomycetota	c__Planctomycetes	o__Pirellulales	f__Pirellulaceae	g__midas_g_5331
OTU_496	0	0	63	92	57	53	0	0	0	0	2	5	k__Bacteria	p__Planctomycetota	c__Planctomycetes	o__Gemmatales	f__Gemmataceae	g__midas_g_940	s__midas_s_2083
OTU_619	180	88	0	0	0	0	1	0	1	1	0	1	k__Bacteria	p__Spirochaetota	c__Spirochaetia	o__Spirochaetales	f__Spirochaetaceae	g__Treponema	s__midas_s_47375
OTU_814	0	0	14	22	45	46	31	29	43	26	7	9	k__Archaea	p__Euryarchaeota	c__Methanobacteria	o__Methanobacteriales	f__Methanobacteriaceae	g__Methanobrevibacter
OTU_758	106	58	5	4	22	11	2	10	23	25	1	1	k__Bacteria	p__Spirochaetota	c__Spirochaetia	o__Spirochaetales	f__Spirochaetaceae	g__midas_g_11580	s__midas_s_11580
OTU_1433	0	0	80	98	7	4	33	27	10	8	0	0	k__Bacteria	p__Actinobacteriota	c__Thermoleophilia	o__Solirubrobacterales	f__Solirubrobacteraceae	g__Conexibacter	s__midas_s_32545
OTU_1468	17	7	42	45	64	88	0	0	0	0	1	1	k__Bacteria	p__Chloroflexi	c__Anaerolineae	o__SBR1031	f__A4b	g__midas_g_22263	s__midas_s_22263
OTU_798	0	0	26	36	4	11	25	24	36	34	38	31	k__Bacteria	p__Dadabacteria	c__Dadabacteriia	o__Dadabacteriales	f__midas_f_603	g__midas_g_603	s__midas_s_39581
OTU_752	0	0	40	48	19	13	43	43	35	24	0	0	k__Bacteria	p__Planctomycetota	c__Planctomycetes	o__Gemmatales	f__Gemmataceae	g__midas_g_9516	s__midas_s_49033
OTU_983	0	0	0	0	0	0	68	57	70	68	0	1	k__Bacteria	p__Proteobacteria	c__Gammaproteobacteria	o__Burkholderiales	f__Nitrosomonadaceae	g__oc32	s__midas_s_2881
OTU_432	0	0	103	130	15	15	0	1	0	0	0	0	k__Bacteria	p__Proteobacteria	c__Gammaproteobacteria	o__Burkholderiales	f__Hydrogenophilaceae	g__midas_g_1040	s__midas_s_40056
OTU_3206	0	0	15	26	11	8	24	44	74	62	0	0	k__Bacteria	p__Bacteroidota	c__Bacteroidia	o__Chitinophagales	f__Saprospiraceae	g__Phaeodactylibacter	s__midas_s_10299
OTU_677	157	64	24	11	1	3	0	0	0	0	2	1	k__Bacteria	p__Chloroflexi	c__Anaerolineae	o__RBG-13-54-9	f__midas_f_3181	g__midas_g_3181	s__midas_s_3181
OTU_359	0	0	0	0	0	0	0	0	0	0	128	135	k__Bacteria	p__Calditrichota	c__Calditrichia	o__Calditrichales	f__Calditrichaceae	g__JdFR-76	s__midas_s_15179
OTU_596	0	0	54	44	6	11	28	45	47	27	0	0	k__Bacteria	p__Chloroflexi	c__Anaerolineae	o__Caldilineales	f__Caldilineaceae
OTU_616	0	0	6	2	125	128	0	0	0	0	0	0	k__Bacteria	p__Verrucomicrobiota	c__Verrucomicrobiae	o__Pedosphaerales	f__Pedosphaeraceae	g__midas_g_36715
OTU_873	18	12	40	50	3	3	4	21	12	22	28	48	k__Bacteria	p__Proteobacteria	c__Gammaproteobacteria	o__Burkholderiales	f__Comamonadaceae
OTU_859	0	0	2	4	5	2	51	48	68	79	0	0	k__Bacteria	p__Chloroflexi	c__Anaerolineae	o__C10-SB1A	f__Amarolineaceae	g__Ca_Sarcinithrix	s__midas_s_28922
OTU_629	0	0	53	68	5	4	27	42	35	25	0	0	k__Bacteria	p__Proteobacteria	c__Gammaproteobacteria	o__Pseudomonadales	f__Porticoccaceae	g__C1-B045	s__midas_s_15826
OTU_2124	0	0	3	11	2	2	2	0	6	3	117	112	k__Bacteria	p__Dadabacteria	c__Dadabacteriia	o__Dadabacteriales	f__midas_f_603	g__midas_g_603	s__midas_s_39581
OTU_847	0	1	3	5	0	0	46	59	74	57	7	6	k__Bacteria	p__Proteobacteria	c__Alphaproteobacteria	o__midas_o_24	f__midas_f_107	g__midas_g_9071
OTU_638	0	0	28	34	12	19	42	47	38	37	0	0	k__Bacteria	p__Chloroflexi	c__Anaerolineae	o__Caldilineales	f__Caldilineaceae	g__midas_g_169	s__midas_s_13619
OTU_2192	2	0	14	16	20	21	46	58	36	44	0	0	k__Bacteria	p__Proteobacteria	c__Alphaproteobacteria	o__Rhizobiales	f__Rhizobiaceae	g__Mesorhizobium	s__midas_s_642
OTU_553	0	0	6	15	0	0	37	62	83	53	0	0	k__Bacteria	p__Bacteroidota	c__Bacteroidia	o__Chitinophagales	f__37-13	g__midas_g_40403
OTU_935	0	0	0	0	0	0	87	92	36	41	0	0	k__Bacteria	p__Planctomycetota	c__Planctomycetes	o__Pirellulales	f__Pirellulaceae	g__Pir4_lineage	s__midas_s_59387
OTU_2487	0	1	0	0	0	0	0	0	0	0	138	117	k__Bacteria	p__Proteobacteria	c__Gammaproteobacteria	o__Burkholderiales	f__Nitrosomonadaceae	g__966-1	s__midas_s_12623
OTU_319	0	0	0	0	0	0	45	47	94	70	0	0	k__Bacteria	p__Bacteroidota	c__Bacteroidia	o__Chitinophagales	f__Saprospiraceae	g__midas_g_11499	s__midas_s_12402
OTU_1339	154	94	2	0	0	2	0	1	1	0	0	0	k__Bacteria	p__Proteobacteria	c__Gammaproteobacteria	o__Competibacterales	f__Competibacteraceae	g__Ca_Competibacter	s__midas_s_761
OTU_440	0	0	0	0	0	0	0	0	0	0	121	133	k__Bacteria	p__Planctomycetota	c__Planctomycetes	o__Gemmatales	f__Gemmataceae	g__midas_g_51737
OTU_188	0	0	33	48	22	12	5	6	55	45	19	8	k__Bacteria	p__Bacteroidota	c__Bacteroidia	o__Bacteroidales	f__Tannerellaceae	g__Macellibacteroides	s__midas_s_5206
OTU_501	0	0	0	1	123	129	0	0	0	0	0	0	k__Bacteria	p__Verrucomicrobiota	c__Omnitrophia	o__Omnitrophales	f__Omnitrophaceae
OTU_701	136	76	10	26	0	0	0	0	0	0	3	2	k__Bacteria	p__Verrucomicrobiota	c__Verrucomicrobiae	o__Verrucomicrobiales	f__Verrucomicrobiaceae	g__Prosthecobacter	s__midas_s_24591
OTU_427	0	0	32	66	0	0	34	22	48	49	0	0	k__Bacteria	p__Myxococcota	c__Polyangia	o__Polyangiales	f__Polyangiaceae	g__Chondromyces	s__midas_s_16447
OTU_348	0	0	28	40	97	80	2	1	1	0	0	1	k__Bacteria	p__Actinobacteriota	c__Actinobacteria	o__Micrococcales	f__Bogoriellaceae	g__Georgenia	s__midas_s_27914
OTU_1092	0	0	65	72	4	12	21	19	15	13	14	14	k__Bacteria	p__Proteobacteria	c__Alphaproteobacteria	o__Rhodobacterales	f__Rhodobacteraceae	g__Nordella	s__midas_s_21787
OTU_832	6	12	42	69	4	3	24	27	25	20	9	8	k__Bacteria	p__Proteobacteria	c__Gammaproteobacteria	o__Xanthomonadales	f__Rhodanobacteraceae	g__midas_g_2835	s__midas_s_37147
OTU_1189	0	0	4	11	0	0	73	83	43	34	0	0	k__Bacteria	p__Proteobacteria	c__Gammaproteobacteria	o__HOC36	f__midas_f_127	g__midas_g_66305	s__midas_s_66305
OTU_588	0	0	62	79	6	2	40	23	19	17	0	0	k__Bacteria	p__Proteobacteria	c__Gammaproteobacteria	o__Burkholderiales	f__Burkholderiaceae	g__Limnobacter	s__midas_s_5333
OTU_3057	0	0	0	0	0	0	0	0	0	0	113	134	k__Bacteria	p__Chloroflexi	c__Anaerolineae	o__RBG-13-54-9	f__midas_f_8354	g__midas_g_9613	s__midas_s_9613
OTU_306	0	0	34	46	94	73	0	0	0	0	0	0	k__Bacteria	p__Chloroflexi	c__Chloroflexia	o__Chloroflexales	f__Roseiflexaceae	g__midas_g_5188	s__midas_s_5188
OTU_1770	0	0	17	25	66	72	18	16	18	15	0	0	k__Bacteria	p__Chloroflexi	c__Anaerolineae	o__Anaerolineales	f__Anaerolineaceae	g__midas_g_9913	s__midas_s_85355
OTU_513	0	0	66	99	0	0	7	15	35	22	2	0	k__Bacteria	p__Bacteroidota	c__Bacteroidia	o__Chitinophagales	f__37-13	g__midas_g_13168	s__midas_s_32408
OTU_2030	0	0	1	0	0	0	90	77	40	38	0	0	k__Bacteria	p__Proteobacteria	c__Alphaproteobacteria	o__Rhizobiales	f__Xanthobacteraceae	g__Rhodoplanes	s__midas_s_10428
OTU_1749	55	34	2	3	61	69	2	1	9	8	1	0	k__Bacteria	p__Bacteroidota	c__Bacteroidia	o__Bacteroidales	f__Bacteroidetes_vadinHA17	g__midas_g_19
OTU_487	0	0	0	3	16	9	4	2	1	2	87	121	k__Bacteria	p__Chloroflexi	c__Anaerolineae	o__Anaerolineales	f__Anaerolineaceae	g__midas_g_17278
OTU_3133	0	0	71	57	19	17	36	20	14	11	0	0	k__Bacteria	p__Actinobacteriota	c__Actinobacteria	o__midas_o_5	f__midas_f_5	g__midas_g_957
OTU_2872	151	93	0	0	0	0	1	0	0	0	0	0	k__Bacteria	p__Proteobacteria	c__Gammaproteobacteria	o__Burkholderiales	f__Rhodocyclaceae	g__Ca_Accumulibacter
OTU_1478	0	0	23	24	3	4	34	69	54	29	0	4	k__Bacteria	p__Planctomycetota	c__BD7-11	o__midas_o_17905	f__midas_f_17905	g__midas_g_42930
OTU_809	0	0	2	10	2	4	0	0	0	0	112	114	k__Bacteria	p__Planctomycetota	c__Planctomycetes	o__Pirellulales	f__Pirellulaceae
OTU_507	0	0	38	27	2	3	57	45	30	36	4	1	k__Bacteria	p__Chloroflexi	c__OLB14	o__midas_o_731	f__midas_f_731	g__midas_g_731
OTU_597	0	0	98	120	12	12	0	0	1	0	0	0	k__Bacteria	p__Bacteroidota	c__Bacteroidia	o__Chitinophagales	f__37-13	g__midas_g_11104	s__midas_s_11104
OTU_343	0	0	65	75	20	17	6	3	16	9	15	17	k__Bacteria	p__Chloroflexi	c__Anaerolineae	o__SBR1031	f__midas_f_18027	g__midas_g_18027	s__midas_s_20178
OTU_327	1	1	19	23	1	2	5	9	58	96	17	11	k__Bacteria	p__Proteobacteria	c__Gammaproteobacteria	o__Pseudomonadales	f__Moraxellaceae	g__Acinetobacter	s__Acinetobacter_towneri
OTU_485	0	0	0	1	0	0	51	53	85	52	0	0	k__Bacteria	p__Bacteroidota	c__Bacteroidia	o__Sphingobacteriales	f__Sphingobacteriaceae	g__Solitalea
OTU_429	0	0	74	119	13	10	6	1	7	10	0	0	k__Bacteria	p__Bacteroidota	c__Bacteroidia	o__Chitinophagales	f__Saprospiraceae	g__Haliscomenobacter	s__midas_s_217
OTU_459	0	0	0	0	0	0	81	59	53	47	0	0	k__Bacteria	p__Planctomycetota	c__Planctomycetes	o__Pirellulales	f__Pirellulaceae	g__Rhodopirellula	s__midas_s_2482
OTU_545	1	0	45	56	2	0	26	36	45	28	0	0	k__Bacteria	p__Myxococcota	c__Polyangia	o__mle1-27	f__midas_f_990	g__midas_g_3374	s__midas_s_3374
OTU_2330	1	0	2	15	0	2	45	57	59	58	0	0	k__Bacteria	p__Proteobacteria	c__Gammaproteobacteria	o__Competibacterales	f__Competibacteraceae	g__Ca_Competibacter	s__midas_s_28618
OTU_825	0	0	32	45	12	17	41	39	27	26	0	0	k__Bacteria	p__Planctomycetota	c__Planctomycetes	o__Pirellulales	f__Pirellulaceae	g__Ca_Anammoximicrobium	s__midas_s_72402
OTU_2137	0	0	50	59	8	10	27	37	26	22	0	0
OTU_607	0	0	2	5	0	0	0	0	0	0	121	110	k__Bacteria	p__Planctomycetota	c__Planctomycetes	o__Pirellulales	f__Pirellulaceae	g__Pirellula	s__midas_s_29369
OTU_810	0	0	21	22	14	10	9	11	47	68	11	25	k__Bacteria	p__Proteobacteria	c__Gammaproteobacteria	o__Enterobacterales	f__Aeromonadaceae	g__Tolumonas	s__Tolumonas_sp.
OTU_2697	0	0	81	114	23	19	1	0	0	0	0	0	k__Bacteria	p__Planctomycetota	c__Planctomycetes	o__Gemmatales	f__Gemmataceae	g__midas_g_940	s__midas_s_27519
OTU_821	1	2	37	26	26	31	12	29	16	15	21	21	k__Bacteria	p__Chloroflexi	c__Anaerolineae	o__SBR1031	f__midas_f_1469	g__midas_g_2178	s__midas_s_80707
OTU_887	0	0	0	2	0	0	0	0	2	0	117	116
OTU_511	0	0	95	114	21	7	0	0	0	0	0	0	k__Bacteria	p__Acidobacteriota	c__Blastocatellia	o__11-24	f__midas_f_1424	g__midas_g_1424	s__midas_s_17906
OTU_2351	0	0	2	2	110	122	0	0	0	0	0	0	k__Bacteria	p__Chloroflexi	c__Anaerolineae	o__Anaerolineales	f__Anaerolineaceae	g__midas_g_789	s__midas_s_789
OTU_1009	0	0	71	75	6	3	21	34	13	11	2	0	k__Bacteria	p__Chloroflexi	c__Chloroflexia	o__Thermomicrobiales	f__AKYG1722	g__midas_g_36514	s__midas_s_36514
OTU_628	0	0	3	1	124	103	0	0	1	3	0	0	k__Bacteria	p__Firmicutes	c__Negativicutes	o__Veillonellales-Selenomonadales	f__Veillonellaceae	g__Veillonella	s__midas_s_5845
OTU_582	0	0	98	108	18	11	0	0	0	0	0	0	k__Bacteria	p__Planctomycetota	c__Planctomycetes	o__Planctomycetales	f__midas_f_1792	g__midas_g_18645	s__midas_s_22413
OTU_927	0	0	51	64	52	67	0	0	0	0	1	0	k__Bacteria	p__Acidobacteriota	c__Blastocatellia	o__Blastocatellales	f__Blastocatellaceae	g__midas_g_11115	s__midas_s_11115
OTU_1668	0	0	24	43	5	15	26	35	49	35	2	1	k__Bacteria	p__Proteobacteria	c__Gammaproteobacteria	o__Burkholderiales	f__Rhodocyclaceae	g__Azovibrio	s__midas_s_14182
OTU_959	1	1	22	32	11	6	28	24	17	21	36	34	k__Bacteria	p__Proteobacteria	c__Alphaproteobacteria	o__Rhizobiales	f__Xanthobacteraceae	g__midas_g_21520	s__midas_s_21520
OTU_509	0	0	29	33	3	3	41	38	47	38	0	0	k__Bacteria	p__Bacteroidota	c__Bacteroidia	o__Cytophagales	f__midas_f_29051	g__midas_g_29051	s__midas_s_77121
OTU_1269	0	0	41	41	11	9	0	0	0	0	57	72	k__Bacteria	p__Actinobacteriota	c__Thermoleophilia	o__Solirubrobacterales	f__67-14	g__midas_g_59395
OTU_1588	0	0	0	0	0	0	60	56	63	52	0	0	k__Bacteria	p__Proteobacteria	c__Gammaproteobacteria	o__Nitrosococcales	f__Nitrosococcaceae
OTU_2363	77	62	11	23	10	10	12	16	5	4	0	1	k__Bacteria	p__Proteobacteria	c__Alphaproteobacteria	o__Rhizobiales	f__Beijerinckiaceae	g__midas_g_8915	s__midas_s_9487
OTU_1856	12	9	36	59	10	6	13	17	26	21	11	11	k__Bacteria	p__Proteobacteria	c__Gammaproteobacteria	o__Burkholderiales	f__Comamonadaceae	g__midas_g_81	s__midas_s_20986
OTU_601	0	0	1	2	0	0	40	54	69	65	0	0	k__Bacteria	p__Bdellovibrionota	c__Oligoflexia	o__Oligoflexales	f__Oligoflexaceae	g__midas_g_45190	s__midas_s_45190
OTU_1595	0	0	11	12	0	1	79	58	42	27	0	0	k__Bacteria	p__Actinobacteriota	c__Actinobacteria	o__Propionibacteriales	f__Propionibacteriaceae	g__midas_g_497
OTU_600	0	0	12	12	34	36	0	0	0	0	60	75	k__Bacteria	p__Chloroflexi	c__Anaerolineae	o__Anaerolineales	f__Anaerolineaceae	g__midas_g_12948
OTU_344	0	0	96	132	0	1	0	0	0	0	0	0	k__Bacteria	p__Myxococcota	c__Polyangia	o__Polyangiales	f__Polyangiaceae	g__Polyangium	s__midas_s_21032
OTU_872	146	67	0	1	0	0	3	3	4	5	0	0	k__Bacteria	p__Cyanobacteria	c__Vampirivibrionia	o__Gastranaerophilales	f__midas_f_20398	g__midas_g_20398	s__midas_s_20398
OTU_425	0	0	16	17	17	21	20	27	19	13	40	38	k__Bacteria	p__Proteobacteria	c__Gammaproteobacteria	o__Ectothiorhodospirales	f__Thioalkalispiraceae	g__midas_g_2822	s__midas_s_23839
OTU_1700	0	0	0	0	0	0	0	0	0	0	100	127	k__Bacteria	p__Latescibacterota	c__midas_c_18	o__midas_o_753	f__midas_f_1938	g__midas_g_2686	s__midas_s_23008
OTU_604	1	3	1	2	106	114	0	0	0	0	0	0
OTU_649	1	0	17	32	0	1	76	53	31	16	0	0	k__Bacteria	p__Actinobacteriota	c__Thermoleophilia	o__Gaiellales	f__midas_f_3270	g__midas_g_5098
OTU_2550	0	0	19	11	0	2	38	29	20	16	38	53	k__Bacteria	p__Planctomycetota	c__Planctomycetes	o__Pirellulales	f__Pirellulaceae	g__midas_g_29059
OTU_824	9	1	49	62	4	7	1	1	4	5	43	40	k__Bacteria	p__Proteobacteria	c__Gammaproteobacteria	o__Burkholderiales	f__Rhodocyclaceae	g__Denitratisoma
OTU_527	145	46	3	3	13	2	2	5	1	0	2	4	k__Bacteria	p__Proteobacteria	c__Alphaproteobacteria	o__Rhizobiales	f__Beijerinckiaceae	g__Bosea	s__midas_s_5625
OTU_2273	0	0	27	41	5	6	19	33	29	23	17	26	k__Bacteria	p__Dadabacteria	c__Dadabacteriia	o__Dadabacteriales	f__midas_f_603	g__midas_g_603	s__midas_s_39581
OTU_198	2	0	18	19	13	13	31	39	32	29	17	12	k__Archaea	p__Euryarchaeota	c__Methanobacteria	o__Methanobacteriales	f__Methanobacteriaceae	g__Methanobrevibacter
OTU_534	0	0	3	7	0	0	0	0	0	0	99	116	k__Bacteria	p__Armatimonadota	c__Armatimonadia	o__Armatimonadales	f__Armatimonadaceae	g__midas_g_22564	s__midas_s_22564
OTU_648	0	0	5	3	0	0	1	0	0	0	98	117	k__Bacteria	p__Acidobacteriota	c__Vicinamibacteria	o__Subgroup_17	f__midas_f_1096
OTU_1174	0	0	25	44	71	62	8	6	5	2	0	1	k__Bacteria	p__Chloroflexi	c__Anaerolineae	o__SBR1031	f__midas_f_1469	g__midas_g_2178	s__midas_s_32403
OTU_324	127	94	0	0	0	0	0	0	0	0	0	0	k__Bacteria	p__Chloroflexi	c__Anaerolineae	o__SBR1031	f__A4b	g__midas_g_22263
OTU_1633	0	0	9	32	19	17	39	52	30	20	1	1	k__Bacteria	p__Chloroflexi	c__Anaerolineae	o__Anaerolineales	f__Anaerolineaceae	g__midas_g_22719	s__midas_s_51431
OTU_465	0	0	12	7	0	0	27	26	7	2	66	72	k__Bacteria	p__Chloroflexi	c__KD4-96	o__midas_o_3277	f__midas_f_3277	g__midas_g_3277	s__midas_s_20000
OTU_2665	0	1	24	37	3	1	49	54	27	22	0	1	k__Bacteria	p__Proteobacteria	c__Gammaproteobacteria	o__midas_o_26	f__midas_f_98	g__midas_g_523	s__midas_s_523
OTU_535	0	0	63	91	8	12	8	4	15	17	0	0	k__Bacteria	p__Bacteroidota	c__Bacteroidia	o__Flavobacteriales	f__NS9_marine_group	g__midas_g_3186	s__midas_s_12112
OTU_411	4	0	20	14	3	3	34	49	39	26	15	11	k__Bacteria	p__Proteobacteria	c__Alphaproteobacteria	o__Defluviicoccales	f__Defluviicoccaceae	g__Defluviicoccus
OTU_622	0	0	60	51	1	9	1	1	2	1	50	42	k__Bacteria	p__Acidobacteriota	c__Vicinamibacteria	o__Vicinamibacterales	f__Vicinamibacteraceae	g__midas_g_30578
OTU_536	0	1	39	53	9	17	20	23	27	20	4	5	k__Bacteria	p__Chloroflexi	c__Anaerolineae	o__Anaerolineales	f__Anaerolineaceae	g__midas_g_16167	s__midas_s_63090
OTU_1558	0	0	14	20	2	6	24	42	54	54	0	0	k__Bacteria	p__Chloroflexi	c__Anaerolineae	o__SBR1031	f__A4b	g__midas_g_17667	s__midas_s_23691
OTU_506	0	0	0	0	0	0	0	0	0	0	120	96	k__Bacteria	p__Planctomycetota	c__Planctomycetes	o__Gemmatales	f__Gemmataceae	g__midas_g_77494	s__midas_s_77494
OTU_328	0	0	34	25	1	2	35	32	19	19	20	29	k__Bacteria	p__Planctomycetota	c__Planctomycetes	o__Pirellulales	f__Pirellulaceae	g__Blastopirellula	s__midas_s_28918
OTU_605	0	0	0	0	0	1	55	48	59	53	0	0	k__Bacteria	p__Bacteroidota	c__Bacteroidia	o__Chitinophagales	f__Saprospiraceae	g__midas_g_1732	s__midas_s_23456
OTU_516	0	0	7	19	79	69	5	8	12	15	0	0	k__Bacteria	p__Synergistota	c__Synergistia	o__Synergistales	f__Synergistaceae	g__Syner-01	s__midas_s_6108
OTU_1892	53	33	7	14	3	0	5	2	7	8	35	46	k__Bacteria	p__Proteobacteria	c__Gammaproteobacteria	o__Burkholderiales	f__Comamonadaceae
OTU_1518	0	0	28	33	69	63	5	10	3	1	0	0	k__Bacteria	p__Proteobacteria	c__Alphaproteobacteria	o__Defluviicoccales	f__Defluviicoccaceae	g__Defluviicoccus	s__midas_s_20550
OTU_962	0	0	0	0	0	0	58	34	76	44	0	0	k__Bacteria	p__Myxococcota	c__Polyangia	o__Polyangiales	f__Sandaracinaceae	g__Sandaracinus	s__midas_s_30120
OTU_556	0	0	47	37	4	2	33	24	32	32	0	0	k__Bacteria	p__Bacteroidota	c__Bacteroidia	o__Chitinophagales	f__37-13	g__midas_g_40403
OTU_1333	1	0	27	25	8	5	27	38	34	32	7	7	k__Bacteria	p__Proteobacteria	c__Gammaproteobacteria	o__midas_o_26	f__midas_f_98	g__midas_g_1023	s__midas_s_3631
OTU_674	0	0	0	0	0	0	0	0	0	0	96	115	k__Bacteria	p__Planctomycetota	c__Planctomycetes	o__Gemmatales	f__Gemmataceae	g__midas_g_69706
OTU_2229	51	42	46	48	4	2	3	4	4	5	0	1	k__Bacteria	p__Proteobacteria	c__Gammaproteobacteria	o__Burkholderiales	f__Nitrosomonadaceae	g__Nitrosomonas	s__midas_s_33980
OTU_532	0	0	15	13	0	0	11	5	66	38	28	33	k__Bacteria	p__Campylobacterota	c__Campylobacteria	o__Campylobacterales	f__Arcobacteraceae	g__Arcobacter	s__midas_s_2255
OTU_624	0	0	9	18	2	1	49	50	38	31	6	4	k__Bacteria	p__Proteobacteria	c__Alphaproteobacteria	o__Kiloniellales	f__Fodinicurvataceae	g__midas_g_34634	s__midas_s_55665
OTU_1118	0	0	52	48	8	13	8	12	11	11	25	20	k__Bacteria	p__WPS-2	c__midas_c_206	o__midas_o_395	f__midas_f_547	g__midas_g_2945	s__midas_s_2945
OTU_938	0	0	19	18	1	0	46	60	38	24	1	1	k__Bacteria	p__Actinobacteriota	c__Actinobacteria	o__midas_o_5	f__midas_f_5	g__midas_g_399	s__midas_s_5208
OTU_1332	0	0	38	54	14	10	37	31	14	10	0	0	k__Bacteria	p__Planctomycetota	c__Planctomycetes	o__Pirellulales	f__Pirellulaceae	g__Pir4_lineage	s__midas_s_64730
OTU_382	0	0	19	25	0	0	34	23	52	38	7	9	k__Bacteria	p__Proteobacteria	c__Gammaproteobacteria	o__Pseudomonadales	f__Pseudomonadaceae	g__Pseudomonas	s__midas_s_25230
OTU_1361	0	0	2	4	7	9	25	33	26	16	44	39	k__Bacteria	p__Acidobacteriota	c__Vicinamibacteria	o__Vicinamibacterales	f__midas_f_352	g__midas_g_1291
OTU_2182	0	0	58	46	5	5	21	24	25	21	0	0	k__Bacteria	p__Patescibacteria	c__Saccharimonadia	o__Saccharimonadales	f__midas_f_728	g__midas_g_3547
OTU_383	0	0	31	57	37	39	12	15	6	8	0	0	k__Bacteria	p__Latescibacterota	c__midas_c_18	o__midas_o_753	f__midas_f_3713
OTU_1164	0	0	69	98	13	18	1	2	2	1	0	1	k__Bacteria	p__Planctomycetota	c__Planctomycetes	o__Gemmatales	f__Gemmataceae	g__midas_g_940
OTU_2727	131	69	0	0	0	0	0	0	0	0	2	2	k__Bacteria	p__Proteobacteria	c__Gammaproteobacteria	o__Burkholderiales	f__Rhodocyclaceae
OTU_3063	0	0	0	0	0	0	0	0	0	0	105	99	k__Bacteria	p__Verrucomicrobiota	c__Verrucomicrobiae	o__S-BQ2-57_soil_group	f__midas_f_17029	g__midas_g_17029	s__midas_s_17029
OTU_2570	0	0	2	4	5	6	48	39	56	40	3	1	k__Archaea	p__Euryarchaeota	c__Thermococci	o__Methanofastidiosales	f__Methanofastidiosaceae	g__Ca_Methanofastidiosum	s__midas_s_8154
OTU_650	0	1	6	4	21	53	22	23	37	25	6	5	k__Archaea	p__Halobacterota	c__Methanosarcinia	o__Methanosarciniales	f__Methanosaetaceae	g__Methanothrix	s__Methanothrix_soehngenii
OTU_1278	2	1	12	29	69	71	7	4	3	5	0	0	k__Bacteria	p__Bacteroidota	c__Ignavibacteria	o__Ignavibacteriales	f__PHOS-HE36	g__midas_g_179	s__midas_s_39716
OTU_916	0	0	1	4	108	88	0	0	0	0	0	0	k__Bacteria	p__Spirochaetota	c__Spirochaetia	o__Spirochaetales	f__Spirochaetaceae	g__Treponema	s__midas_s_44584
OTU_512	81	34	40	45	0	0	0	0	0	0	0	1	k__Bacteria	p__Myxococcota	c__Polyangia	o__mle1-27	f__midas_f_990	g__midas_g_5210	s__midas_s_42260
OTU_2331	0	0	23	20	15	13	22	18	21	10	30	29	k__Bacteria	p__Chloroflexi	c__Dehalococcoidia	o__S085	f__midas_f_21064	g__midas_g_21064	s__midas_s_22698
OTU_864	0	1	0	0	0	0	11	20	98	71	0	0	k__Bacteria	p__Bacteroidota	c__Bacteroidia	o__Flavobacteriales	f__Cryomorphaceae	g__Vicingus	s__midas_s_13421
OTU_1024	0	0	30	41	2	4	0	0	0	0	67	57	k__Bacteria	p__Acidobacteriota	c__Blastocatellia	o__DS-100	f__midas_f_502	g__midas_g_502	s__midas_s_502
OTU_3474	0	0	18	16	84	82	0	0	0	0	0	0	k__Bacteria	p__Proteobacteria	c__Alphaproteobacteria	o__Rhizobiales	f__Rhizobiaceae	g__Chelativorans	s__midas_s_52815
OTU_886	0	0	24	37	3	4	0	0	0	0	62	70	k__Bacteria	p__Chloroflexi	c__Anaerolineae	o__Anaerolineales	f__Anaerolineaceae	g__midas_g_11967
OTU_1256	6	3	23	25	7	8	36	27	29	23	7	6	k__Bacteria	p__Proteobacteria	c__Gammaproteobacteria	o__Burkholderiales	f__Comamonadaceae	g__Comamonas	s__Comamonas_granuli
OTU_612	123	76	0	0	0	0	0	0	0	0	0	0	k__Bacteria	p__Bacteroidota	c__Bacteroidia	o__Flavobacteriales	f__NS9_marine_group	g__midas_g_3186	s__midas_s_14641
OTU_948	0	0	20	25	30	43	15	30	16	20	0	0	k__Bacteria	p__Chloroflexi	c__Anaerolineae	o__Ardenticatenales	f__midas_f_4787	g__midas_g_10496	s__midas_s_15086
OTU_1095	0	0	31	37	4	5	39	36	18	26	1	2	k__Bacteria	p__Proteobacteria	c__Gammaproteobacteria	o__midas_o_26	f__midas_f_98	g__Acidibacter	s__midas_s_31542
OTU_456	0	0	92	107	0	0	0	0	0	0	0	0	k__Bacteria	p__Chloroflexi	c__Anaerolineae	o__SBR1031	f__midas_f_119	g__midas_g_119	s__midas_s_57933
OTU_849	0	0	18	32	3	3	33	34	14	11	25	26	k__Bacteria	p__Actinobacteriota	c__Thermoleophilia	o__Gaiellales	f__midas_f_269	g__midas_g_7904	s__midas_s_7904
OTU_2437	146	53	0	0	0	0	0	0	0	0	0	0	k__Bacteria	p__Proteobacteria	c__Gammaproteobacteria	o__Burkholderiales	f__Rhodocyclaceae	g__Ca_Accumulibacter	s__midas_s_31022
OTU_390	123	75	0	0	0	0	0	0	0	0	1	0	k__Bacteria	p__Acidobacteriota	c__Vicinamibacteria	o__Vicinamibacterales	f__Vicinamibacteraceae	g__Luteitalea	s__midas_s_3198
OTU_558	59	28	0	2	0	0	30	36	19	18	5	1	k__Bacteria	p__Actinobacteriota	c__Actinobacteria	o__Micrococcales	f__Microbacteriaceae	g__Leucobacter	s__midas_s_17500
OTU_1679	0	0	10	9	25	51	12	12	31	19	11	18
OTU_478	0	0	25	28	32	39	17	18	20	18	0	0	k__Bacteria	p__Verrucomicrobiota	c__Verrucomicrobiae	o__Pedosphaerales	f__Pedosphaeraceae	g__midas_g_49552	s__midas_s_49552
OTU_704	0	0	0	0	0	0	0	0	0	0	95	102	k__Bacteria	p__Nitrospirota	c__Nitrospiria	o__Nitrospirales	f__Nitrospiraceae	g__Nitrospira	s__midas_s_11310
OTU_351	0	0	0	0	0	0	66	73	30	28	0	0	k__Bacteria	p__Planctomycetota	c__Planctomycetes	o__Pirellulales	f__Pirellulaceae	g__midas_g_5167	s__midas_s_5167
OTU_618	0	0	0	4	86	85	6	4	6	6	0	0	k__Bacteria	p__Chloroflexi	c__Anaerolineae	o__Anaerolineales	f__Anaerolineaceae	g__Pelolinea	s__midas_s_26433
OTU_1699	0	0	28	25	0	0	32	18	52	31	5	6	k__Bacteria	p__Myxococcota	c__Polyangia	o__mle1-27	f__midas_f_990	g__midas_g_3704	s__midas_s_8232
OTU_1237	7	0	28	40	22	16	11	10	18	37	4	3	k__Bacteria	p__Desulfobacterota	c__Desulfovibrionia	o__Desulfovibrionales	f__Desulfomicrobiaceae	g__Desulfomicrobium	s__midas_s_21122
OTU_1146	0	0	13	28	10	4	34	31	41	35	0	0	k__Bacteria	p__Patescibacteria	c__Saccharimonadia	o__Saccharimonadales	f__WWH38	g__midas_g_20623	s__midas_s_20623
OTU_548	108	87	0	0	0	0	0	0	0	0	0	0	k__Bacteria	p__Bacteroidota	c__Bacteroidia	o__Bacteroidales	f__Prolixibacteraceae	g__WCHB1-32	s__midas_s_24026
OTU_949	159	36	0	0	0	0	0	0	0	0	0	0	k__Bacteria	p__Proteobacteria	c__Alphaproteobacteria	o__Rhodobacterales	f__Rhodobacteraceae	g__Phreatobacter	s__midas_s_37417
OTU_1222	0	1	58	62	12	4	15	22	13	8	0	0	k__Bacteria	p__Chloroflexi	c__Anaerolineae	o__C10-SB1A	f__Amarolineaceae	g__Ca_Sarcinithrix	s__midas_s_425
OTU_2390	0	0	57	96	8	8	6	4	4	2	6	3	k__Bacteria	p__Acidobacteriota	c__Thermoanaerobaculia	o__Thermoanaerobaculales	f__Thermoanaerobaculaceae	g__Subgroup_10	s__midas_s_69971
OTU_493	0	0	20	32	30	31	22	7	21	20	5	6	k__Bacteria	p__Acidobacteriota	c__Acidobacteriae	o__Paludibaculum	f__midas_f_675	g__midas_g_20836	s__midas_s_20836
OTU_468	0	0	0	0	0	0	77	39	41	37	0	0	k__Bacteria	p__Proteobacteria	c__Alphaproteobacteria	o__Rickettsiales	f__Mitochondria	g__midas_g_36953	s__midas_s_36953
OTU_565	0	0	0	1	0	0	0	0	0	0	80	113	k__Bacteria	p__Chloroflexi	c__Dehalococcoidia	o__S085	f__midas_f_21064	g__midas_g_39574	s__midas_s_49364
OTU_568	0	0	43	68	22	32	5	9	6	5	2	2	k__Bacteria	p__Chloroflexi	c__Anaerolineae	o__Anaerolineales	f__Anaerolineaceae	g__midas_g_16167	s__midas_s_39388
OTU_720	115	55	0	4	1	1	3	3	3	5	1	2	k__Bacteria	p__Bacteroidota	c__Bacteroidia	o__Bacteroidales	f__SB-5	g__midas_g_2383	s__midas_s_19614
OTU_234	0	0	0	0	0	0	0	0	0	0	87	106	k__Bacteria	p__Chloroflexi	c__Anaerolineae	o__Anaerolineales	f__Anaerolineaceae	g__midas_g_11250	s__midas_s_11250
OTU_335	0	0	22	21	12	18	0	0	0	0	56	63	k__Bacteria	p__Chloroflexi	c__Anaerolineae	o__Anaerolineales	f__Anaerolineaceae
OTU_1593	66	19	8	21	0	0	7	4	30	22	8	7	k__Bacteria	p__Spirochaetota	c__Leptospirae	o__Leptospirales	f__Leptospiraceae	g__Turneriella
OTU_1526	0	0	1	3	0	0	39	64	43	40	0	1	k__Bacteria	p__Proteobacteria	c__Alphaproteobacteria	o__Rhizobiales	f__Xanthobacteraceae	g__Rhodoplanes	s__midas_s_10428
OTU_988	0	0	82	94	7	7	0	0	0	0	1	0	k__Bacteria	p__Planctomycetota	c__Planctomycetes	o__Pirellulales	f__Pirellulaceae	g__midas_g_55095	s__midas_s_55095
OTU_702	2	7	0	5	1	2	38	45	45	39	2	4	k__Bacteria	p__Chloroflexi	c__Anaerolineae	o__Anaerolineales	f__Anaerolineaceae	g__midas_g_7694
OTU_973	0	0	1	4	1	0	40	33	60	51	0	0	k__Bacteria	p__Cyanobacteria	c__Vampirivibrionia	o__Vampirovibrionales	f__midas_f_19238	g__midas_g_38139	s__midas_s_38139
OTU_1134	116	72	0	1	0	0	0	0	0	0	0	1	k__Bacteria	p__Bacteroidota	c__Bacteroidia	o__Flavobacteriales	f__NS9_marine_group	g__midas_g_225	s__midas_s_2535
OTU_1885	0	0	0	5	98	87	0	0	0	0	0	0	k__Bacteria	p__Firmicutes	c__Clostridia	o__Lachnospirales	f__Lachnospiraceae	g__Ruminococcus_gauvreauii_group	s__midas_s_70906
OTU_559	4	1	11	20	0	1	44	37	36	26	4	5	k__Bacteria	p__Chloroflexi	c__Anaerolineae	o__SBR1031	f__A4b	g__midas_g_27545	s__midas_s_33740
OTU_1874	1	0	18	32	0	1	16	31	43	40	5	2	k__Bacteria	p__Proteobacteria	c__Gammaproteobacteria	o__Burkholderiales	f__Comamonadaceae	g__Diaphorobacter	s__midas_s_25086
OTU_2514	3	0	9	17	0	0	8	5	20	14	48	65	k__Bacteria	p__Proteobacteria	c__Gammaproteobacteria	o__Pseudomonadales	f__Pseudomonadaceae	g__Pseudomonas	s__midas_s_14196
OTU_2989	0	0	0	0	0	0	0	0	0	0	88	99	k__Bacteria	p__Verrucomicrobiota	c__Verrucomicrobiae	o__S-BQ2-57_soil_group	f__midas_f_17029	g__midas_g_17029	s__midas_s_17029
OTU_271	0	0	14	20	72	81	0	0	0	0	0	0	k__Bacteria	p__Proteobacteria	c__Alphaproteobacteria	o__Rhizobiales	f__Xanthobacteraceae	g__Blastochloris
OTU_282	0	0	0	0	0	0	32	71	41	43	0	0	k__Bacteria	p__Proteobacteria	c__Gammaproteobacteria	o__Chromatiales	f__Chromatiaceae
OTU_3422	0	0	2	6	75	95	0	3	2	4	0	0	k__Bacteria	p__Bacteroidota	c__Bacteroidia	o__Chitinophagales	f__Saprospiraceae	g__midas_g_1838	s__midas_s_14011
OTU_617	16	5	0	5	72	88	0	0	0	0	0	0	k__Bacteria	p__Bacteroidota	c__Bacteroidia	o__Sphingobacteriales	f__Lentimicrobiaceae	g__Lentimicrobium	s__midas_s_15292
OTU_443	0	0	18	27	3	2	38	34	29	28	3	4	k__Bacteria	p__Proteobacteria	c__Alphaproteobacteria	o__Sphingomonadales	f__Sphingomonadaceae	g__midas_g_746	s__midas_s_746
OTU_314	0	0	42	42	1	7	0	0	0	0	38	56	k__Bacteria	p__Planctomycetota	c__Planctomycetes	o__Gemmatales	f__Gemmataceae	g__midas_g_3361	s__midas_s_71316
OTU_654	0	0	15	22	0	1	3	2	0	3	69	70	k__Bacteria	p__Acidobacteriota	c__Acidobacteriae	o__Bryobacterales	f__Bryobacteraceae	g__Bryobacter
OTU_431	0	0	0	0	0	0	29	30	80	46	0	0	k__Bacteria	p__Cyanobacteria	c__Vampirivibrionia	o__Vampirovibrionales	f__Vampirovibrionaceae	g__midas_g_31114	s__midas_s_31114
OTU_439	0	0	32	69	13	8	9	13	21	19	0	0	k__Bacteria	p__Proteobacteria	c__Gammaproteobacteria	o__Pseudomonadales	f__Hahellaceae	g__Hahella	s__midas_s_25032
OTU_578	0	0	0	0	0	0	0	0	6	3	98	77	k__Bacteria	p__Proteobacteria	c__Gammaproteobacteria	o__Pseudomonadales	f__Moraxellaceae	g__Acinetobacter	s__Acinetobacter_parvus
OTU_741	0	0	15	19	70	72	4	0	1	2	0	0	k__Bacteria	p__Chloroflexi	c__Anaerolineae	o__Anaerolineales	f__Anaerolineaceae	g__Anaerolinea	s__midas_s_18335
OTU_909	116	67	0	0	0	0	0	0	0	0	0	0	k__Bacteria	p__Proteobacteria	c__Gammaproteobacteria	o__Burkholderiales	f__Rhodocyclaceae	g__midas_g_19593	s__midas_s_19593
OTU_802	75	107	0	0	0	0	0	0	0	0	0	0	k__Bacteria	p__Chloroflexi	c__Anaerolineae	o__Anaerolineales	f__Anaerolineaceae	g__midas_g_7694
OTU_3163	0	0	15	17	79	70	0	1	0	0	0	0	k__Bacteria	p__Proteobacteria	c__Alphaproteobacteria	o__Acetobacterales	f__Acetobacteraceae	g__Roseomonas
OTU_1315	0	0	69	105	0	0	0	0	0	0	4	3	k__Bacteria	p__Bacteroidota	c__Bacteroidia	o__Chitinophagales	f__Saprospiraceae	g__midas_g_1226
OTU_1033	0	0	3	2	2	1	0	0	0	0	85	88	k__Bacteria	p__Chloroflexi	c__Anaerolineae	o__Anaerolineales	f__Anaerolineaceae	g__midas_g_16167	s__midas_s_65163
OTU_308	115	65	0	0	0	0	0	0	0	0	0	0	k__Bacteria	p__Bacteroidota	c__Bacteroidia	o__Flavobacteriales	f__Flavobacteriaceae	g__Flavobacterium	s__Flavobacterium_filum
OTU_1618	0	0	0	0	0	0	33	37	48	49	5	5	k__Bacteria	p__Verrucomicrobiota	c__Verrucomicrobiae	o__Verrucomicrobiales	f__DEV007	g__midas_g_2202	s__midas_s_2202
OTU_1128	91	85	0	0	0	0	0	0	0	0	0	0	k__Bacteria	p__Myxococcota	c__Myxococcia	o__Myxococcales	f__Myxococcaceae	g__midas_g_34611	s__midas_s_34611
OTU_2240	0	0	9	20	24	13	24	20	29	18	11	8	k__Bacteria	p__Proteobacteria	c__Alphaproteobacteria	o__Rhizobiales	f__Xanthobacteraceae	g__midas_g_1922	s__midas_s_15879
OTU_2094	0	0	18	20	26	34	22	17	23	15	0	0	k__Bacteria	p__Verrucomicrobiota	c__Kiritimatiellae	o__WCHB1-41	f__midas_f_4575	g__midas_g_89164	s__midas_s_89164
OTU_2486	0	0	0	0	0	0	0	0	0	0	91	84	k__Bacteria	p__Verrucomicrobiota	c__Verrucomicrobiae	o__S-BQ2-57_soil_group	f__midas_f_17029	g__midas_g_17029	s__midas_s_17029
OTU_689	0	0	3	5	0	3	26	37	44	56	0	0	k__Bacteria	p__Proteobacteria	c__Gammaproteobacteria	o__Pseudomonadales	f__Alcanivoracaceae	g__Ketobacter	s__midas_s_2914
OTU_524	0	0	51	44	24	15	11	11	7	5	2	4	k__Bacteria	p__Proteobacteria	c__Gammaproteobacteria	o__Competibacterales	f__Competibacteraceae	g__Ca_Competibacter	s__midas_s_29811
OTU_2423	5	7	20	42	1	3	9	12	22	14	25	14	k__Bacteria	p__Proteobacteria	c__Gammaproteobacteria	o__Burkholderiales	f__Comamonadaceae	g__midas_g_887	s__midas_s_3291
OTU_533	0	0	0	0	0	0	33	47	56	38	0	0	k__Bacteria	p__Planctomycetota	c__Planctomycetes	o__Gemmatales	f__Gemmataceae
OTU_567	0	0	46	64	5	2	14	16	11	13	0	2	k__Bacteria	p__Chloroflexi	c__Anaerolineae	o__RBG-13-54-9	f__midas_f_8354	g__midas_g_21119	s__midas_s_33858
OTU_482	0	0	68	90	1	3	3	2	5	1	0	0	k__Bacteria	p__Elusimicrobiota	c__Elusimicrobia	o__MVP-88	f__midas_f_595	g__midas_g_595	s__midas_s_595
OTU_2007	108	64	0	0	0	0	0	0	0	0	0	0	k__Bacteria	p__Bacteroidota	c__Bacteroidia	o__Cytophagales	f__Microscillaceae	g__Hassallia	s__midas_s_10463
OTU_3272	0	0	20	17	4	3	35	28	19	22	9	15	k__Bacteria	p__Chloroflexi	c__OLB14	o__midas_o_731	f__midas_f_731	g__midas_g_731	s__midas_s_7461
OTU_1810	0	0	54	53	6	1	15	33	6	4	0	0	k__Bacteria	p__Actinobacteriota	c__Acidimicrobiia	o__IMCC26256	f__midas_f_2	g__midas_g_2044	s__midas_s_22538
OTU_1202	0	0	75	80	6	4	1	0	3	3	0	0	k__Bacteria	p__Chloroflexi	c__Anaerolineae	o__1-20	f__midas_f_105	g__midas_g_550	s__midas_s_9945
OTU_2460	0	2	5	4	15	9	37	46	30	21	1	1	k__Bacteria	p__Proteobacteria	c__Alphaproteobacteria	o__Rhizobiales	f__Hyphomicrobiaceae	g__Hyphomicrobium	s__midas_s_261
OTU_1162	0	0	4	2	12	6	19	38	55	35	0	0	k__Bacteria	p__Synergistota	c__Synergistia	o__Synergistales	f__Synergistaceae	g__JGI-0000079-D21	s__midas_s_53930
OTU_2209	0	1	31	42	28	21	9	6	9	6	12	6	k__Bacteria	p__Proteobacteria	c__Alphaproteobacteria	o__Rhizobiales	f__Xanthobacteraceae	g__midas_g_1922	s__midas_s_1922
OTU_599	0	0	0	0	0	0	0	0	0	0	77	94	k__Bacteria	p__Proteobacteria	c__Gammaproteobacteria	o__Xanthomonadales	f__Xanthomonadaceae	g__Arenimonas	s__midas_s_3522
OTU_1179	0	0	57	76	18	20	0	0	0	0	0	0	k__Bacteria	p__Verrucomicrobiota	c__Verrucomicrobiae	o__Pedosphaerales	f__Pedosphaeraceae	g__ADurb.Bin118	s__midas_s_3750
OTU_508	0	0	0	0	0	0	0	0	0	0	82	89	k__Bacteria	p__Desulfobacterota	c__midas_c_41	o__midas_o_41	f__midas_f_35916	g__midas_g_56039	s__midas_s_65854
OTU_804	2	0	73	79	5	6	3	0	1	0	2	0	k__Bacteria	p__Cyanobacteria	c__Vampirivibrionia	o__Obscuribacterales	f__Obscuribacteraceae	g__Ca_Obscuribacter	s__midas_s_13057
OTU_1900	0	0	0	0	0	0	0	0	0	0	72	99	k__Bacteria	p__Bacteroidota	c__Bacteroidia	o__Bacteroidetes_VC2.1_Bac22	f__midas_f_23768	g__midas_g_23768	s__midas_s_23768
OTU_621	0	0	58	72	22	12	1	0	2	3	0	0	k__Bacteria	p__Planctomycetota	c__Planctomycetes	o__Pirellulales	f__Pirellulaceae	g__midas_g_45134	s__midas_s_45134
OTU_547	0	0	1	1	1	2	49	49	34	33	0	0	k__Bacteria	p__Chloroflexi	c__Anaerolineae	o__SBR1031	f__midas_f_1469	g__midas_g_5903	s__midas_s_5903
OTU_1873	93	55	0	0	0	0	7	4	9	2	0	0	k__Bacteria	p__Proteobacteria	c__Gammaproteobacteria	o__Competibacterales	f__Competibacteraceae	g__Ca_Competibacter	s__midas_s_10730
OTU_1100	123	44	0	0	0	0	0	0	0	0	0	2	k__Bacteria	p__Chloroflexi	c__Anaerolineae	o__SBR1031	f__A4b	g__midas_g_36081	s__midas_s_36081
OTU_2252	0	0	26	34	8	11	17	13	28	16	6	10	k__Bacteria	p__Calditrichota	c__Calditrichia	o__Calditrichales	f__Calditrichaceae	g__JdFR-76	s__midas_s_10547
OTU_311	0	0	1	1	4	2	0	0	0	0	80	79	k__Bacteria	p__SAR324_cladeMarine_group_B	c__midas_c_814	o__midas_o_928	f__midas_f_28770	g__midas_g_28770	s__midas_s_65217
OTU_1709	0	0	0	0	0	0	65	59	31	12	0	0	k__Bacteria	p__Proteobacteria	c__Alphaproteobacteria	o__Rickettsiales	f__Mitochondria	g__Pythium_insidiosum	s__midas_s_17335
OTU_2162	120	45	0	0	0	1	0	0	0	0	0	1	k__Bacteria	p__Firmicutes	c__Clostridia	o__Christensenellales	f__Christensenellaceae	g__Christensenellaceae_R-7_group	s__midas_s_30727
OTU_1418	1	0	17	25	6	4	2	5	0	1	53	53	k__Bacteria	p__Chloroflexi	c__OLB14	o__midas_o_731	f__midas_f_5900	g__midas_g_5900
OTU_1884	64	24	16	28	8	8	4	1	7	1	4	1	k__Bacteria	p__Chloroflexi	c__Anaerolineae	o__SBR1031	f__midas_f_12777	g__midas_g_12777
OTU_1207	0	0	36	42	4	2	12	9	2	6	28	25	k__Bacteria	p__Proteobacteria	c__Gammaproteobacteria	o__Steroidobacterales	f__Steroidobacteraceae	g__midas_g_98	s__midas_s_26051
OTU_430	120	46	0	0	0	0	0	0	0	0	0	0	k__Bacteria	p__Bacteroidota	c__Bacteroidia	o__Bacteroidales	f__Williamwhitmaniaceae	g__Williamwhitmania	s__midas_s_61752
OTU_932	1	1	27	45	8	7	16	20	25	16	0	0	k__Bacteria	p__Proteobacteria	c__Alphaproteobacteria	o__Rhizobiales	f__Hyphomicrobiaceae	g__Pedomicrobium
OTU_653	0	0	6	4	16	17	17	19	40	20	12	14	k__Bacteria	p__Desulfobacterota	c__Desulfobacteria	o__Desulfobacterales	f__Desulfosarcinaceae	g__Sva0081_sediment_group	s__midas_s_20875
OTU_875	9	1	16	21	49	54	5	2	5	2	1	0	k__Bacteria	p__Chloroflexi	c__Anaerolineae	o__Caldilineales	f__Caldilineaceae	g__midas_g_5463	s__midas_s_12546
OTU_967	0	0	0	0	0	0	0	0	0	0	87	77	k__Bacteria	p__Bacteroidota	c__Bacteroidia	o__Flavobacteriales	f__Flavobacteriaceae	g__Flavobacterium	s__Flavobacterium_indicum
OTU_416	6	3	2	2	10	9	5	2	3	5	60	57	k__Bacteria	p__Proteobacteria	c__Alphaproteobacteria	o__Sphingomonadales	f__Sphingomonadaceae	g__Novosphingobium
OTU_1981	0	1	25	29	4	2	25	25	30	22	1	0	k__Bacteria	p__WPS-2	c__midas_c_206	o__midas_o_395	f__midas_f_547	g__midas_g_547	s__midas_s_19805
OTU_586	0	0	6	5	1	2	0	0	0	0	66	83	k__Bacteria	p__Acidobacteriota	c__Vicinamibacteria	o__Vicinamibacterales	f__Vicinamibacteraceae	g__midas_g_30578	s__midas_s_30578
OTU_2598	0	0	30	27	4	3	32	25	21	21	0	0	k__Bacteria	p__Proteobacteria	c__Gammaproteobacteria	o__Burkholderiales	f__Burkholderiaceae	g__Lautropia	s__midas_s_30663
OTU_544	1	0	28	32	0	2	10	7	5	2	39	37	k__Bacteria	p__Acidobacteriota	c__Vicinamibacteria	o__Subgroup_17	f__midas_f_1096	g__midas_g_4670	s__midas_s_6639
OTU_1280	0	0	0	0	0	0	29	33	55	46	0	0	k__Bacteria	p__Bacteroidota	c__Bacteroidia	o__Chitinophagales	f__Saprospiraceae	g__Phaeodactylibacter	s__midas_s_6682
OTU_2722	0	0	32	38	32	30	5	3	7	7	6	3	k__Bacteria	p__Proteobacteria	c__Gammaproteobacteria	o__Burkholderiales	f__Nitrosomonadaceae	g__Ellin6067	s__midas_s_23400
OTU_564	0	0	39	47	1	3	13	28	19	6	3	4	k__Bacteria	p__Myxococcota	c__Polyangia	o__Polyangiales	f__Sandaracinaceae	g__Sandaracinus	s__midas_s_30140
OTU_1219	0	0	0	0	0	0	0	0	0	0	70	93	k__Bacteria	p__Gemmatimonadota	c__Gemmatimonadetes	o__Gemmatimonadales	f__Gemmatimonadaceae	g__midas_g_44653	s__midas_s_51860
OTU_307	0	0	72	66	13	11	0	0	0	0	0	0	k__Bacteria	p__Proteobacteria	c__Gammaproteobacteria	o__Chromatiales	f__Chromatiaceae	g__midas_g_13270	s__midas_s_62014
OTU_1111	0	0	34	45	0	4	26	20	16	13	2	1	k__Bacteria	p__Proteobacteria	c__Gammaproteobacteria	o__Burkholderiales	f__Comamonadaceae	g__midas_g_81	s__midas_s_12814
OTU_1572	5	4	56	70	2	2	1	1	1	1	6	11	k__Bacteria	p__Proteobacteria	c__Gammaproteobacteria	o__Burkholderiales	f__Comamonadaceae	g__Ramlibacter	s__midas_s_14946
OTU_1377	2	0	0	0	0	0	58	43	35	22	0	0	k__Bacteria	p__Chloroflexi	c__Chloroflexia	o__Thermomicrobiales	f__JG30-KF-CM45	g__midas_g_6223	s__midas_s_18165
OTU_1545	0	0	20	20	55	59	1	2	1	2	0	0	k__Bacteria	p__Proteobacteria	c__Alphaproteobacteria	o__Defluviicoccales	f__Defluviicoccaceae	g__Defluviicoccus	s__Ca_Defluviicoccus_seviourii
OTU_288	0	0	0	0	0	0	25	28	46	60	0	0	k__Bacteria	p__Bacteroidota	c__Bacteroidia	o__Chitinophagales	f__Saprospiraceae	g__midas_g_11400	s__midas_s_11400
OTU_980	0	0	21	26	0	1	30	22	31	27	0	0	k__Bacteria	p__Verrucomicrobiota	c__Verrucomicrobiae	o__Pedosphaerales	f__Pedosphaeraceae	g__Oikopleura
OTU_1005	0	0	15	9	0	0	15	12	51	56	0	0	k__Bacteria	p__Cyanobacteria	c__Sericytochromatia	o__midas_o_1421	f__midas_f_1421	g__midas_g_1421	s__midas_s_1421
OTU_889	0	1	29	41	2	6	15	18	21	25	0	0	k__Bacteria	p__Acidobacteriota	c__Acidobacteriae	o__Bryobacterales	f__Bryobacteraceae	g__Bryobacter	s__midas_s_6438
OTU_1730	70	30	6	9	0	0	0	1	1	2	19	20	k__Bacteria	p__Proteobacteria	c__Gammaproteobacteria	o__Burkholderiales	f__Comamonadaceae	g__Hydrogenophaga
OTU_2513	0	0	0	0	0	0	0	0	0	0	85	73	k__Bacteria	p__Chloroflexi	c__Anaerolineae	o__RBG-13-54-9	f__midas_f_8354	g__midas_g_9613	s__midas_s_9613
OTU_2730	0	0	0	0	0	0	30	47	32	49	0	0	k__Bacteria	p__Proteobacteria	c__Gammaproteobacteria	o__Legionellales	f__Legionellaceae	g__midas_g_48010	s__midas_s_48010
OTU_1775	0	0	3	4	73	72	0	1	4	0	0	0	k__Bacteria	p__Spirochaetota	c__MVP-15	o__midas_o_6772	f__midas_f_6772	g__midas_g_6772	s__midas_s_36179
OTU_945	97	59	0	0	0	0	0	0	0	0	0	0	k__Bacteria	p__Bacteroidota	c__Bacteroidia	o__Bacteroidales	f__Paludibacteraceae	g__midas_g_29735	s__midas_s_77972
OTU_492	0	0	0	4	2	3	46	47	23	30	1	0	k__Bacteria	p__Desulfobacterota	c__Desulfuromonadia	o__PB19	f__midas_f_1334	g__midas_g_1334	s__midas_s_1334
OTU_1853	0	0	0	0	0	0	0	0	0	0	65	91	k__Bacteria	p__Chloroflexi	c__Chloroflexia	o__Thermomicrobiales	f__AKYG1722	g__midas_g_36514	s__midas_s_45287
OTU_1041	9	12	3	5	59	50	1	3	4	8	2	0	k__Bacteria	p__Desulfobacterota	c__Desulfobulbia	o__Desulfobulbales	f__Desulfobulbaceae	g__Desulfobulbus
OTU_358	0	0	1	4	0	0	23	53	35	39	0	1	k__Bacteria	p__Bdellovibrionota	c__Bdellovibrionia	o__Bdellovibrionales	f__Bdellovibrionaceae	g__OM27_clade	s__midas_s_6460
OTU_882	0	0	0	0	0	0	0	0	0	0	70	85	k__Bacteria	p__Proteobacteria	c__Alphaproteobacteria	o__Rhizobiales	f__A0839	g__midas_g_15811	s__midas_s_15811
OTU_1603	0	0	58	73	10	13	0	1	0	0	0	0	k__Bacteria	p__Chloroflexi	c__Anaerolineae	o__C10-SB1A	f__Amarolineaceae	g__Ca_Amarolinea	s__midas_s_553
OTU_790	0	0	28	29	40	37	1	0	1	1	11	7	k__Bacteria	p__Chloroflexi	c__Anaerolineae	o__Caldilineales	f__Caldilineaceae	g__midas_g_1965	s__midas_s_14402
OTU_2492	0	0	1	1	1	0	1	1	0	0	67	82	k__Bacteria	p__Chloroflexi	c__Anaerolineae	o__RBG-13-54-9	f__midas_f_8354	g__midas_g_8354	s__midas_s_16260
OTU_1446	0	0	0	0	0	0	0	0	0	0	75	79	k__Bacteria	p__Proteobacteria	c__Gammaproteobacteria	o__midas_o_147	f__midas_f_2362	g__Ca_Berkiella	s__midas_s_34039
OTU_3046	0	0	0	0	0	0	0	0	0	0	71	83	k__Bacteria	p__Chloroflexi	c__Anaerolineae	o__C10-SB1A	f__Amarolineaceae	g__midas_g_2527	s__midas_s_22705
OTU_1292	0	0	0	2	1	0	9	10	67	65	0	0	k__Bacteria	p__Verrucomicrobiota	c__Chlamydiae	o__LD1-PA32	f__midas_f_44560	g__midas_g_44560	s__midas_s_44560
OTU_577	102	41	0	0	4	5	0	0	0	0	0	1	k__Bacteria	p__Firmicutes	c__Clostridia	o__Oscillospirales	f__Hungateiclostridiaceae	g__Ruminiclostridium
OTU_1467	0	0	12	14	60	67	0	0	0	0	0	0	k__Bacteria	p__Proteobacteria	c__Gammaproteobacteria	o__Competibacterales	f__Competibacteraceae	g__Ca_Competibacter	s__midas_s_44124
OTU_1047	0	0	27	33	9	13	0	0	0	0	38	32	k__Bacteria	p__Chloroflexi	c__Anaerolineae	o__RBG-13-54-9	f__midas_f_8346	g__midas_g_19581	s__midas_s_19581
OTU_664	0	0	0	1	0	1	30	36	44	38	1	1	k__Bacteria	p__Chloroflexi	c__Anaerolineae	o__Caldilineales	f__Caldilineaceae	g__midas_g_2138	s__midas_s_32365
OTU_890	0	0	51	85	7	8	0	0	0	0	0	0	k__Bacteria	p__Acidobacteriota	c__Blastocatellia	o__DS-100	f__midas_f_502	g__midas_g_502	s__midas_s_55576
OTU_1771	0	0	0	0	0	0	0	0	0	0	70	81	k__Bacteria	p__Proteobacteria	c__Gammaproteobacteria	o__Burkholderiales	f__B1-7BS	g__midas_g_26213	s__midas_s_26213
OTU_2201	0	0	9	7	0	0	3	11	45	70	5	1	k__Bacteria	p__Proteobacteria	c__Gammaproteobacteria	o__Pseudomonadales	f__Saccharospirillaceae	g__Oceanobacter	s__midas_s_12909
OTU_641	4	2	20	36	38	41	1	0	1	0	2	5	k__Bacteria	p__Proteobacteria	c__Alphaproteobacteria	o__Rhizobiales	f__Xanthobacteraceae	g__Afipia	s__midas_s_34042
OTU_1338	0	0	29	22	0	0	14	17	13	9	26	20	k__Bacteria	p__Gemmatimonadota	c__Gemmatimonadetes	o__Gemmatimonadales	f__Gemmatimonadaceae	g__midas_g_395
OTU_1115	114	35	0	0	0	0	0	0	0	0	1	0	k__Bacteria	p__Planctomycetota	c__Planctomycetes	o__Pirellulales	f__Pirellulaceae	g__Pirellula	s__midas_s_27166
OTU_1152	0	0	37	46	9	4	8	3	2	5	19	17	k__Bacteria	p__Chloroflexi	c__Anaerolineae	o__SJA-15	f__midas_f_8814	g__midas_g_10795	s__midas_s_15558
OTU_381	0	0	0	0	80	70	0	0	0	0	0	0	k__Bacteria	p__Firmicutes	c__Clostridia	o__Oscillospirales	f__Ruminococcaceae	g__Ruminococcus	s__midas_s_71894
OTU_3341	0	0	5	5	0	1	23	34	30	34	7	11	k__Bacteria	p__Chloroflexi	c__Anaerolineae	o__midas_o_1	f__midas_f_813	g__midas_g_11376	s__midas_s_21287
OTU_856	0	0	0	0	0	0	0	0	0	0	64	85	k__Bacteria	p__Bacteroidota	c__Bacteroidia	o__Cytophagales	f__Microscillaceae	g__midas_g_9742	s__midas_s_9742
OTU_836	99	49	0	0	0	1	0	0	0	0	0	0	k__Bacteria	p__Bacteroidota	c__Bacteroidia	o__Chitinophagales	f__Chitinophagaceae	g__midas_g_679
OTU_1354	0	0	16	21	65	47	0	0	0	0	0	0
OTU_1247	0	0	1	2	74	72	0	0	0	0	0	0	k__Bacteria	p__Bacteroidota	c__Bacteroidia	o__Bacteroidales	f__Williamwhitmaniaceae	g__Blvii28_wastewater-sludge_group	s__midas_s_1977
OTU_987	0	0	35	55	25	18	0	0	0	0	12	3
OTU_921	0	0	1	5	4	4	0	0	0	0	71	63	k__Bacteria	p__Proteobacteria	c__Gammaproteobacteria	o__HOC36	f__midas_f_127	g__midas_g_66305	s__midas_s_66305
OTU_1359	0	0	32	58	0	0	0	1	0	0	25	32	k__Bacteria	p__Bacteroidota	c__Bacteroidia	o__Sphingobacteriales	f__AKYH767	g__midas_g_10122	s__midas_s_10122
OTU_2890	0	0	11	19	68	48	0	0	1	0	1	0	k__Bacteria	p__Bacteroidota	c__Bacteroidia	o__Chitinophagales	f__Saprospiraceae	g__Phaeodactylibacter	s__midas_s_14188
OTU_1637	0	0	57	67	14	10	0	0	0	0	0	0	k__Bacteria	p__Proteobacteria	c__Gammaproteobacteria	o__Burkholderiales	f__Hydrogenophilaceae	g__midas_g_1040
OTU_1548	85	58	1	1	0	0	0	0	0	0	0	1	k__Bacteria	p__Verrucomicrobiota	c__Verrucomicrobiae	o__Verrucomicrobiales	f__Verrucomicrobiaceae	g__Prosthecobacter	s__midas_s_24591
OTU_184	0	0	0	0	0	0	0	0	0	0	75	71	k__Bacteria	p__Patescibacteria	c__Microgenomatia	o__Ca_Woykebacteria	f__midas_f_42642	g__midas_g_45320
OTU_312	0	0	54	78	3	2	3	3	2	0	0	0	k__Bacteria	p__Patescibacteria	c__midas_c_14137	o__midas_o_14137	f__midas_f_14137	g__midas_g_19557	s__midas_s_19557
OTU_2909	0	0	0	2	1	2	6	5	2	3	56	68	k__Bacteria	p__Acidobacteriota	c__Vicinamibacteria	o__Vicinamibacterales	f__midas_f_352	g__midas_g_1291
OTU_2978	0	0	10	13	11	10	17	23	26	33	0	2	k__Bacteria	p__Desulfobacterota	c__Desulfobacteria	o__Desulfobacterales	f__Desulfococcaceae	g__Desulfococcus	s__midas_s_17080
OTU_2624	0	0	0	0	0	0	0	0	0	0	66	78
OTU_302	0	0	0	4	0	4	32	34	33	37	0	0	k__Bacteria	p__Actinobacteriota	c__Acidimicrobiia	o__Microtrichales	f__Microtrichaceae	g__IMCC26207	s__midas_s_3543
OTU_1181	0	0	0	0	1	1	0	0	8	134	0	0
OTU_2611	0	0	7	18	0	0	32	35	27	25	0	0	k__Bacteria	p__Proteobacteria	c__Gammaproteobacteria	o__Chromatiales	f__Chromatiaceae	g__midas_g_13270	s__midas_s_29560
OTU_1844	0	0	49	73	12	8	0	1	0	0	0	0	k__Bacteria	p__Patescibacteria	c__Saccharimonadia	o__Saccharimonadales	f__midas_f_67	g__midas_g_8983	s__midas_s_12369
OTU_1223	0	0	2	0	1	0	22	27	51	40	0	0	k__Bacteria	p__WPS-2	c__midas_c_206	o__midas_o_395	f__midas_f_547	g__midas_g_62367	s__midas_s_62367
OTU_3142	0	0	6	4	64	68	0	1	0	0	0	0	k__Bacteria	p__Bacteroidota	c__Bacteroidia	o__Bacteroidales	f__Bacteroidetes_vadinHA17	g__midas_g_326	s__midas_s_1176
OTU_1253	0	0	6	8	58	63	3	1	2	2	0	0	k__Bacteria	p__Actinobacteriota	c__Actinobacteria	o__Micrococcales	f__Beutenbergiaceae	g__Miniimonas	s__midas_s_20528
OTU_2439	0	0	1	1	6	2	0	1	0	1	65	65	k__Bacteria	p__SAR324_cladeMarine_group_B	c__midas_c_814	o__midas_o_928	f__midas_f_28770	g__midas_g_28770	s__midas_s_65217
OTU_1585	0	0	0	0	0	0	0	0	0	0	67	75	k__Bacteria	p__Desulfobacterota	c__midas_c_41	o__midas_o_2276	f__midas_f_6831	g__midas_g_60764	s__midas_s_60764
OTU_933	0	0	6	5	69	55	0	1	2	0	1	3	k__Archaea	p__Halobacterota	c__Methanosarcinia	o__Methanosarciniales	f__Methanosarcinaceae	g__Methanosarcina	s__Methanosarcina_thermophila
OTU_446	0	0	9	17	1	1	2	3	0	0	56	52	k__Bacteria	p__Chloroflexi	c__Anaerolineae	o__RBG-13-54-9	f__midas_f_8354	g__midas_g_8354	s__midas_s_55406
OTU_1757	0	0	3	4	56	71	2	2	1	2	0	0	k__Bacteria	p__Synergistota	c__Synergistia	o__Synergistales	f__Synergistaceae	g__JGI-0000079-D21	s__midas_s_3051
OTU_1505	84	54	2	0	0	0	0	0	0	0	0	1	k__Bacteria	p__Patescibacteria	c__Gracilibacteria	o__Absconditabacteriales_SR1	f__midas_f_10951	g__midas_g_10951	s__midas_s_10951
OTU_2575	0	0	0	0	0	0	0	0	0	0	84	57	k__Bacteria	p__Chloroflexi	c__Anaerolineae	o__RBG-13-54-9	f__midas_f_8354	g__midas_g_9613	s__midas_s_9613
OTU_783	98	34	0	0	0	0	0	0	0	0	3	5	k__Bacteria	p__Bacteroidota	c__Bacteroidia	o__Flavobacteriales	f__Flavobacteriaceae	g__Flavobacterium	s__midas_s_9936
OTU_1417	0	0	3	3	62	72	0	0	0	0	0	0	k__Bacteria	p__Chloroflexi	c__Anaerolineae	o__Anaerolineales	f__Anaerolineaceae	g__Leptolinea	s__midas_s_7416
OTU_2299	0	0	10	11	32	34	7	10	16	13	4	3	k__Bacteria	p__Synergistota	c__Synergistia	o__Synergistales	f__Synergistaceae	g__JGI-0000079-D21	s__midas_s_3051
OTU_2051	0	0	22	43	5	4	14	10	20	18	0	3	k__Bacteria	p__Planctomycetota	c__Planctomycetes	o__Gemmatales	f__Gemmataceae
OTU_367	0	0	0	2	1	0	11	19	58	47	0	0
OTU_903	0	0	11	14	0	0	24	27	27	32	1	2	k__Bacteria	p__Proteobacteria	c__Alphaproteobacteria	o__Rickettsiales	f__Rickettsiaceae	g__Ca_Megaira	s__midas_s_8682
OTU_2272	0	0	7	16	27	32	12	21	13	10	0	0	k__Bacteria	p__Chloroflexi	c__Anaerolineae	o__SBR1031	f__A4b	g__midas_g_43984	s__midas_s_43984
OTU_1430	10	10	8	14	44	48	0	0	1	2	0	1	k__Bacteria	p__Bacteroidota	c__Bacteroidia	o__Bacteroidales	f__Prolixibacteraceae	g__midas_g_11550
OTU_1457	0	0	3	0	1	0	0	0	2	0	73	59	k__Bacteria	p__Chloroflexi	c__Anaerolineae	o__Anaerolineales	f__Anaerolineaceae	g__midas_g_16167
OTU_2052	0	0	20	22	3	2	16	20	38	16	0	0	k__Bacteria	p__Hydrogenedentes	c__Hydrogenedentia	o__Hydrogenedentiales	f__Hydrogenedensaceae	g__midas_g_15502
OTU_1203	0	0	0	0	0	0	0	0	0	0	68	69	k__Bacteria	p__Bacteroidota	c__Bacteroidia	o__Chitinophagales	f__Chitinophagaceae	g__Terrimonas
OTU_1773	0	0	21	28	18	17	17	16	11	9	0	0	k__Bacteria	p__Planctomycetota	c__Planctomycetes	o__Planctomycetales	f__Rubinisphaeraceae	g__Planctomicrobium	s__midas_s_9966
OTU_3144	0	0	0	2	0	1	17	12	61	43	0	0
OTU_442	0	1	6	7	41	43	7	8	10	11	2	0	k__Archaea	p__Halobacterota	c__Methanomicrobia	o__Methanomicrobiales	f__Methanospirillaceae	g__Methanospirillum	s__Methanospirillum_hungatei
OTU_630	0	0	16	41	4	2	8	10	17	15	10	13	k__Bacteria	p__Bacteroidota	c__Bacteroidia	o__Chitinophagales	f__Saprospiraceae	g__midas_g_31099	s__midas_s_32055
OTU_1131	0	0	24	19	10	14	19	21	14	15	0	0	k__Bacteria	p__Chloroflexi	c__Anaerolineae	o__SBR1031	f__midas_f_1469	g__midas_g_1469	s__midas_s_13911
OTU_2055	0	0	0	0	0	0	27	39	36	33	0	0
OTU_1071	0	0	29	31	3	1	16	23	12	20	0	0	k__Bacteria	p__Actinobacteriota	c__Acidimicrobiia	o__Microtrichales	f__Microtrichaceae	g__IMCC26207	s__midas_s_5620
OTU_651	61	74	0	0	0	0	0	0	0	0	0	0	k__Bacteria	p__Chloroflexi	c__Anaerolineae	o__SBR1031	f__A4b	g__midas_g_26123	s__midas_s_60526
OTU_892	3	1	15	27	0	0	5	3	44	36	0	1	k__Bacteria	p__Myxococcota	c__Polyangia	o__Polyangiales	f__Phaselicystidaceae	g__Phaselicystis	s__midas_s_24001
OTU_595	0	0	0	0	0	0	0	0	0	0	55	79
OTU_3447	0	0	2	4	67	56	0	0	2	3	0	0	k__Bacteria	p__Bacteroidota	c__Bacteroidia	o__Chitinophagales	f__Saprospiraceae	g__midas_g_1838	s__midas_s_14011
OTU_1142	0	0	9	6	9	7	23	21	34	25	0	0	k__Bacteria	p__Chloroflexi	c__Anaerolineae	o__SBR1031	f__midas_f_22770	g__midas_g_43554	s__midas_s_43554
OTU_2168	0	0	2	6	24	32	6	3	4	4	22	30	k__Archaea	p__Euryarchaeota	c__Methanobacteria	o__Methanobacteriales	f__Methanobacteriaceae	g__Methanobacterium
OTU_2731	0	0	51	52	7	4	7	6	4	2	0	0	k__Bacteria	p__Planctomycetota	c__Planctomycetes	o__Pirellulales	f__Pirellulaceae	g__Pirellula	s__midas_s_45555
OTU_2442	84	49	0	0	0	0	0	0	0	0	0	0	k__Bacteria	p__Chloroflexi	c__Anaerolineae	o__SBR1031	f__A4b	g__midas_g_81585	s__midas_s_81585
OTU_2242	0	0	1	1	64	67	0	0	0	0	0	0	k__Bacteria	p__Bacteroidota	c__Bacteroidia	o__Sphingobacteriales	f__Lentimicrobiaceae	g__midas_g_14760	s__midas_s_45425
OTU_589	0	0	22	29	7	6	17	14	13	10	6	8	k__Bacteria	p__Proteobacteria	c__Gammaproteobacteria	o__Nitrosococcales	f__Nitrosococcaceae	g__midas_g_55093	s__midas_s_55093
OTU_1379	0	2	26	30	2	4	13	12	20	16	6	1	k__Bacteria	p__Proteobacteria	c__Gammaproteobacteria	o__midas_o_26	f__midas_f_98	g__midas_g_1023	s__midas_s_27267
OTU_1868	0	0	0	0	0	0	0	0	0	0	61	71	k__Bacteria	p__Proteobacteria	c__Alphaproteobacteria	o__midas_o_406	f__midas_f_17867	g__midas_g_17867	s__midas_s_79688
OTU_2369	0	0	55	62	8	2	0	0	0	0	2	3	k__Bacteria	p__Planctomycetota	c__Planctomycetes	o__Isosphaerales	f__Isosphaeraceae	g__Aquisphaera
OTU_2130	0	0	10	3	0	2	31	40	25	21	0	0	k__Bacteria	p__Proteobacteria	c__Alphaproteobacteria	o__Azospirillales	f__midas_f_406	g__Stella	s__midas_s_63215
OTU_1408	0	0	0	0	0	0	0	0	0	0	62	69
OTU_300	0	0	19	47	1	1	7	28	14	14	0	0	k__Bacteria	p__Planctomycetota	c__Planctomycetes	o__midas_o_1071	f__midas_f_1071	g__midas_g_4677
OTU_3147	0	0	1	4	0	0	1	1	52	72	0	0	k__Bacteria	p__Bdellovibrionota	c__Bdellovibrionia	o__Bdellovibrionales	f__Bdellovibrionaceae	g__OM27_clade	s__midas_s_8391
OTU_475	0	0	0	1	60	70	0	0	0	0	0	0	k__Bacteria	p__WPS-2	c__midas_c_55	o__midas_o_1194	f__midas_f_1770	g__midas_g_2901	s__midas_s_3679
OTU_830	5	3	8	9	50	42	2	3	6	1	1	1	k__Bacteria	p__Chloroflexi	c__Anaerolineae	o__Anaerolineales	f__Anaerolineaceae	g__midas_g_22719	s__midas_s_24642
OTU_792	0	0	0	0	0	0	0	0	0	0	66	65	k__Bacteria	p__Planctomycetota	c__Phycisphaerae	o__mle1-8	f__midas_f_1686
OTU_1348	0	0	0	1	67	63	0	0	0	0	0	0	k__Bacteria	p__Bacteroidota	c__Bacteroidia	o__Sphingobacteriales	f__Lentimicrobiaceae	g__Lentimicrobium	s__midas_s_12012
OTU_1326	0	0	56	68	3	4	0	0	0	0	0	0	k__Bacteria	p__Proteobacteria	c__Alphaproteobacteria	o__Rhizobiales	f__Xanthobacteraceae	g__Rhodoplanes	s__midas_s_32356
OTU_865	96	35	0	0	0	0	0	0	0	0	0	0	k__Bacteria	p__Bacteroidota	c__Bacteroidia	o__Sphingobacteriales	f__env.OPS_17	g__midas_g_10587	s__midas_s_10587
OTU_1209	0	0	4	1	3	2	0	0	0	0	62	58	k__Bacteria	p__Bacteroidota	c__Bacteroidia	o__Chitinophagales	f__Saprospiraceae	g__midas_g_15070	s__midas_s_54478
OTU_587	11	7	13	20	0	0	8	8	16	13	18	16	k__Bacteria	p__Proteobacteria	c__Gammaproteobacteria	o__Burkholderiales	f__Rhodocyclaceae	g__Zoogloea	s__Zoogloea_ramigera
OTU_420	2	0	3	10	5	3	18	1	25	17	22	24	k__Bacteria	p__Firmicutes	c__Clostridia	o__Peptostreptococcales-Tissierellales	f__Peptostreptococcaceae	g__Intestinibacter	s__Intestinibacter_bartlettii
OTU_2449	0	0	0	0	0	0	15	29	43	43	0	0
OTU_625	0	0	4	6	54	65	0	0	0	0	0	1	k__Bacteria	p__Verrucomicrobiota	c__Verrucomicrobiae	o__Pedosphaerales	f__Pedosphaeraceae	g__ADurb.Bin118	s__midas_s_3750
OTU_993	103	27	0	0	0	0	0	0	0	0	0	0	k__Bacteria	p__Proteobacteria	c__Alphaproteobacteria	o__Caulobacterales	f__Hyphomonadaceae	g__UKL13-1	s__midas_s_20613
OTU_846	1	0	32	29	5	7	21	21	5	9	0	0	k__Bacteria	p__Actinobacteriota	c__Actinobacteria	o__midas_o_5	f__midas_f_5	g__midas_g_399	s__midas_s_1163
OTU_626	0	0	0	1	3	1	26	18	50	31	0	0	k__Bacteria	p__Verrucomicrobiota	c__Verrucomicrobiae	o__Pedosphaerales	f__Pedosphaeraceae
OTU_2328	0	0	15	16	3	5	20	17	23	16	4	11	k__Bacteria	p__Actinobacteriota	c__Acidimicrobiia	o__IMCC26256	f__midas_f_2	g__midas_g_290	s__midas_s_911
OTU_1064	0	0	0	0	1	0	47	43	22	17	0	0	k__Bacteria	p__Proteobacteria	c__Alphaproteobacteria	o__Rhizobiales	f__Xanthobacteraceae	g__Pseudolabrys
OTU_1924	0	0	25	18	1	2	22	23	27	11	0	0	k__Bacteria	p__Planctomycetota	c__Planctomycetes	o__Pirellulales	f__Pirellulaceae	g__Blastopirellula	s__midas_s_9335
OTU_1814	0	0	0	0	0	0	28	34	30	34	1	2	k__Bacteria	p__Dadabacteria	c__Dadabacteriia	o__Dadabacteriales	f__midas_f_603	g__midas_g_603	s__midas_s_603
OTU_727	79	34	6	3	1	0	2	0	3	0	0	1	k__Bacteria	p__Proteobacteria	c__Gammaproteobacteria	o__Burkholderiales	f__Nitrosomonadaceae	g__Nitrosomonas	s__midas_s_19178
OTU_1287	0	0	0	0	0	0	0	0	0	0	69	60	k__Bacteria	p__Planctomycetota	c__Planctomycetes	o__Pirellulales	f__Pirellulaceae	g__Pir4_lineage
OTU_637	0	0	18	18	2	1	34	21	7	8	12	8	k__Bacteria	p__Actinobacteriota	c__Thermoleophilia	o__Solirubrobacterales	f__67-14	g__midas_g_20949	s__midas_s_20949
OTU_1411	0	0	28	27	4	3	18	18	12	19	0	0	k__Bacteria	p__Chloroflexi	c__OLB14	o__midas_o_731	f__midas_f_5900	g__midas_g_5900
OTU_2396	0	0	11	10	0	2	31	34	21	19	0	0	k__Bacteria	p__Planctomycetota	c__Planctomycetes	o__Pirellulales	f__Pirellulaceae	g__Rhodopirellula	s__midas_s_6163
OTU_679	0	0	42	47	8	20	2	2	0	6	0	0	k__Bacteria	p__Planctomycetota	c__Phycisphaerae	o__Tepidisphaerales	f__WD2101_soil_group	g__midas_g_26334
OTU_1469	0	0	2	5	1	0	0	0	0	0	57	62	k__Bacteria	p__Acidobacteriota	c__Acidobacteriae	o__Paludibaculum	f__midas_f_675	g__midas_g_6528
OTU_2795	0	0	10	7	64	45	0	0	0	0	1	0	k__Bacteria	p__Planctomycetota	c__Phycisphaerae	o__Phycisphaerales	f__Phycisphaeraceae	g__midas_g_48903	s__midas_s_48903
OTU_2455	0	0	30	42	0	0	3	5	4	4	20	19	k__Bacteria	p__Proteobacteria	c__Gammaproteobacteria	o__Burkholderiales	f__Comamonadaceae	g__Aquabacterium	s__midas_s_18325
OTU_1127	0	0	6	2	0	0	0	0	0	0	64	54	k__Bacteria	p__Myxococcota	c__Polyangia	o__Nannocystales	f__Nannocystaceae	g__Nannocystis	s__midas_s_25723
OTU_1470	1	0	4	16	19	26	14	9	21	12	2	1	k__Bacteria	p__Desulfobacterota	c__Desulfobulbia	o__Desulfobulbales	f__Desulfobulbaceae	g__Desulfobulbus	s__midas_s_11916
OTU_2608	96	20	1	2	1	0	0	1	0	0	2	1	k__Bacteria	p__Proteobacteria	c__Alphaproteobacteria	o__Defluviicoccales	f__Defluviicoccaceae	g__Defluviicoccus	s__Defluviicoccus_vanus
OTU_989	4	3	33	43	1	0	10	7	3	5	6	9	k__Bacteria	p__Chloroflexi	c__Anaerolineae	o__Anaerolineales	f__Anaerolineaceae	g__Anaerolinea	s__midas_s_27659
OTU_2919	0	0	5	13	3	3	39	35	10	16	0	0	k__Bacteria	p__Acidobacteriota	c__Thermoanaerobaculia	o__Thermoanaerobaculales	f__Thermoanaerobaculaceae	g__Subgroup_10	s__midas_s_51152
OTU_1623	0	0	14	10	42	58	0	0	0	0	0	0	k__Bacteria	p__Planctomycetota	c__Planctomycetes	o__Pirellulales	f__Pirellulaceae
OTU_901	0	0	0	0	0	0	11	16	43	54	0	0	k__Bacteria	p__Bacteroidota	c__Bacteroidia	o__Flavobacteriales	f__Cryomorphaceae	g__midas_g_6842	s__midas_s_47324
OTU_3181	0	0	0	0	0	0	0	0	0	0	58	65	k__Bacteria	p__Bacteroidota	c__Kapabacteria	o__Kapabacteriales	f__midas_f_93
OTU_1233	0	0	11	10	0	1	4	1	54	40	0	2	k__Bacteria	p__Proteobacteria	c__Gammaproteobacteria	o__Burkholderiales	f__Neisseriaceae	g__Conchiformibius	s__midas_s_59068
OTU_763	0	0	38	40	2	2	17	5	9	7	2	1	k__Bacteria	p__Actinobacteriota	c__Actinobacteria	o__Propionibacteriales	f__Nocardioidaceae	g__Nocardioides	s__midas_s_36571
OTU_60	11	4	1	5	47	39	2	4	5	5	0	0	k__Bacteria	p__Bacteroidota	c__Bacteroidia	o__Bacteroidales	f__Bacteroidetes_vadinHA17	g__midas_g_19	s__midas_s_19
OTU_1010	1	0	0	1	0	0	37	44	18	21	0	1	k__Bacteria	p__Proteobacteria	c__Alphaproteobacteria	o__Rhodobacterales	f__Rhodobacteraceae	g__Paracoccus	s__Paracoccus_kocurii
OTU_1349	81	41	0	0	0	0	0	0	0	0	1	0	k__Bacteria	p__Planctomycetota	c__OM190	o__midas_o_2104	f__midas_f_2104	g__midas_g_23116	s__midas_s_59399
OTU_570	0	0	5	10	50	57	0	0	0	0	0	0	k__Bacteria	p__Chloroflexi	c__Anaerolineae	o__Anaerolineales	f__Anaerolineaceae	g__midas_g_25619	s__midas_s_25619
OTU_405	0	0	12	20	10	5	20	22	19	14	0	0	k__Bacteria	p__Chloroflexi	c__Anaerolineae	o__SBR1031	f__A4b	g__midas_g_46512	s__midas_s_51337
OTU_2893	0	0	4	1	31	49	3	4	7	3	8	12
OTU_3431	0	0	56	44	10	8	0	0	0	0	3	1	k__Bacteria	p__Actinobacteriota	c__Actinobacteria	o__KIST-JJY010	f__midas_f_29121	g__midas_g_29207	s__midas_s_29207
OTU_1542	0	0	0	0	0	0	0	0	0	0	62	60	k__Bacteria	p__Planctomycetota	c__Phycisphaerae	o__Phycisphaerales	f__Phycisphaeraceae	g__midas_g_14347	s__midas_s_14347
OTU_2862	0	0	0	0	0	0	0	0	0	0	53	69	k__Bacteria	p__Planctomycetota	c__Phycisphaerae	o__S-70	f__midas_f_34794	g__midas_g_41701	s__midas_s_41701
OTU_2335	0	0	4	6	49	59	0	0	1	2	0	0	k__Bacteria	p__Desulfobacterota	c__Desulfobulbia	o__Desulfobulbales	f__Desulfobulbaceae	g__Desulfobulbus	s__midas_s_57417
OTU_1862	24	10	7	6	27	31	2	4	7	3	0	0	k__Bacteria	p__Proteobacteria	c__Gammaproteobacteria	o__Run-SP154	f__midas_f_27	g__midas_g_70	s__midas_s_25951
OTU_1177	0	0	0	1	0	0	0	0	0	0	57	63	k__Bacteria	p__Planctomycetota	c__Planctomycetes	o__Pirellulales	f__Pirellulaceae	g__midas_g_31707	s__midas_s_31707
OTU_2060	0	0	33	37	3	3	20	12	4	8	1	0	k__Bacteria	p__Actinobacteriota	c__Thermoleophilia	o__Solirubrobacterales	f__67-14
OTU_3039	0	0	0	0	0	0	0	0	0	0	57	64	k__Bacteria	p__Desulfobacterota	c__midas_c_41	o__midas_o_41	f__midas_f_35916	g__midas_g_56039	s__midas_s_65854
OTU_1308	0	0	0	0	0	0	0	0	0	0	57	63	k__Bacteria	p__Acidobacteriota	c__Vicinamibacteria	o__Vicinamibacterales	f__midas_f_352	g__midas_g_991
OTU_2698	0	0	58	61	0	0	0	0	0	0	0	0	k__Bacteria	p__Myxococcota	c__Polyangia	o__Polyangiales	f__Polyangiaceae	g__midas_g_2555	s__midas_s_24820
OTU_753	0	0	15	20	2	4	21	23	12	11	4	7	k__Bacteria	p__Actinobacteriota	c__Acidimicrobiia	o__IMCC26256	f__midas_f_2	g__midas_g_1065	s__midas_s_1065
OTU_819	69	30	8	8	0	0	0	3	0	0	1	0	k__Bacteria	p__Proteobacteria	c__Gammaproteobacteria	o__Burkholderiales	f__Rhodocyclaceae	g__Sulfuritalea	s__midas_s_6500
OTU_3173	1	0	2	4	3	3	24	21	37	24	0	0	k__Bacteria	p__Sumerlaeota	c__Sumerlaeia	o__midas_o_3047	f__midas_f_4465	g__midas_g_12043	s__midas_s_12043
OTU_655	0	0	10	6	54	48	0	0	0	0	0	1
OTU_911	0	0	0	1	0	0	0	0	0	0	55	63	k__Bacteria	p__Desulfobacterota	c__midas_c_41	o__midas_o_41	f__midas_f_1389	g__midas_g_25810	s__midas_s_33179
OTU_611	0	0	13	13	3	1	24	22	23	19	0	0
OTU_1646	7	5	34	46	1	1	9	8	3	3	0	1	k__Bacteria	p__Planctomycetota	c__Planctomycetes	o__Planctomycetales	f__midas_f_1792	g__midas_g_1792	s__midas_s_1792
OTU_789	76	37	1	3	0	0	0	0	0	0	0	0	k__Bacteria	p__Bacteroidota	c__Kryptonia	o__Kryptoniales	f__BSV26	g__midas_g_12186	s__midas_s_23689
OTU_2146	0	0	0	0	0	1	1	3	3	1	53	55	k__Bacteria	p__Planctomycetota	c__Planctomycetes	o__Pirellulales	f__Pirellulaceae	g__midas_g_45359
OTU_566	93	23	0	1	0	0	0	0	0	0	0	0	k__Bacteria	p__Acidobacteriota	c__Acidobacteriae	o__Bryobacterales	f__Bryobacteraceae	g__Bryobacter	s__midas_s_7265
OTU_1714	0	0	5	6	1	0	32	36	19	18	0	0	k__Bacteria	p__Proteobacteria	c__Alphaproteobacteria	o__midas_o_24	f__midas_f_107	g__midas_g_24089	s__midas_s_24089
OTU_1289	77	34	3	0	0	0	0	0	0	0	0	3	k__Bacteria	p__Proteobacteria	c__Gammaproteobacteria	o__Burkholderiales	f__Comamonadaceae	g__Piscinibacter	s__Piscinibacter_aquaticus
OTU_685	0	0	9	27	2	1	21	22	7	8	9	11	k__Bacteria	p__Actinobacteriota	c__Acidimicrobiia	o__IMCC26256	f__midas_f_2	g__midas_g_23468	s__midas_s_23468
OTU_937	0	0	43	57	12	5	0	0	0	0	0	0
OTU_673	56	31	6	11	4	5	0	0	0	0	1	2	k__Bacteria	p__Bacteroidota	c__Bacteroidia	o__Chitinophagales	f__Chitinophagaceae	g__Terrimonas	s__midas_s_38432
OTU_1890	0	0	35	58	3	8	1	5	2	2	2	0	k__Bacteria	p__Bacteroidota	c__Bacteroidia	o__Chitinophagales	f__Saprospiraceae	g__midas_g_31099	s__midas_s_32055
OTU_766	0	0	9	10	2	3	36	28	15	13	0	0	k__Bacteria	p__Acidobacteriota	c__Vicinamibacteria	o__Subgroup_17	f__midas_f_1096	g__midas_g_4670	s__midas_s_6639
OTU_1638	5	2	31	40	14	19	3	0	0	0	0	2	k__Bacteria	p__Proteobacteria	c__Alphaproteobacteria	o__Defluviicoccales	f__Defluviicoccaceae	g__Defluviicoccus	s__midas_s_57115
OTU_726	1	0	45	62	3	5	0	0	0	0	0	0	k__Bacteria	p__Planctomycetota	c__OM190	o__midas_o_2104	f__midas_f_2104	g__midas_g_2104	s__midas_s_70899
OTU_2690	0	2	16	23	1	0	25	12	7	10	6	14	k__Bacteria	p__Proteobacteria	c__Gammaproteobacteria	o__midas_o_26	f__midas_f_98	g__midas_g_197	s__midas_s_2581
OTU_1178	3	2	18	21	24	17	8	6	4	10	0	3	k__Bacteria	p__Proteobacteria	c__Gammaproteobacteria	o__Run-SP154	f__midas_f_27	g__midas_g_5853	s__midas_s_8467
OTU_1184	0	0	0	0	0	0	0	0	0	0	45	70	k__Bacteria	p__Verrucomicrobiota	c__Omnitrophia	o__Omnitrophales	f__Omnitrophaceae	g__Ca_Omnitrophus	s__midas_s_58164
OTU_926	0	0	25	30	1	0	21	22	7	5	2	2	k__Bacteria	p__Planctomycetota	c__OM190	o__midas_o_2104	f__midas_f_2104	g__midas_g_23116	s__midas_s_23116
OTU_788	0	0	0	0	0	0	0	0	0	0	54	61	k__Bacteria	p__Chloroflexi	c__Anaerolineae	o__Caldilineales	f__Caldilineaceae	g__Litorilinea	s__midas_s_17900
OTU_1186	79	33	0	0	0	0	1	0	0	0	0	2	k__Bacteria	p__Proteobacteria	c__Alphaproteobacteria	o__Rhodobacterales	f__Rhodobacteraceae	g__midas_g_155	s__midas_s_278
OTU_1627	0	0	6	12	46	48	0	0	0	0	3	0	k__Bacteria	p__Proteobacteria	c__Alphaproteobacteria	o__Acetobacterales	f__Acetobacteraceae	g__Roseomonas
OTU_2582	0	0	18	23	3	2	0	0	0	0	34	34	k__Bacteria	p__Proteobacteria	c__Alphaproteobacteria	o__Azospirillales	f__midas_f_406	g__midas_g_2759	s__midas_s_35321
OTU_697	3	0	3	8	5	4	10	5	20	19	17	20	k__Bacteria	p__Firmicutes	c__Clostridia	o__Peptostreptococcales-Tissierellales	f__Peptostreptococcaceae	g__Terrisporobacter	s__Terrisporobacter_mayombei
OTU_730	0	0	4	1	0	1	26	33	30	18	0	1	k__Bacteria	p__Proteobacteria	c__Alphaproteobacteria	o__Defluviicoccales	f__Defluviicoccaceae	g__Defluviicoccus	s__midas_s_14690
OTU_1299	0	0	22	22	38	29	0	1	0	1	0	0	k__Bacteria	p__Proteobacteria	c__Alphaproteobacteria	o__Rhizobiales	f__Hyphomicrobiaceae	g__Hyphomicrobium	s__midas_s_8608
OTU_3409	1	0	16	16	2	1	4	12	21	23	7	10	k__Bacteria	p__Proteobacteria	c__Gammaproteobacteria	o__Burkholderiales	f__Rhodocyclaceae	g__Propionivibrio	s__midas_s_10895
OTU_902	82	29	0	0	0	0	0	1	0	0	0	1	k__Bacteria	p__Chloroflexi	c__Anaerolineae	o__Caldilineales	f__Caldilineaceae	g__midas_g_105	s__midas_s_105
OTU_2481	0	0	24	43	0	0	6	7	20	8	2	3	k__Bacteria	p__Proteobacteria	c__Gammaproteobacteria	o__Burkholderiales	f__Rhodocyclaceae	g__Georgfuchsia	s__midas_s_16262
OTU_1998	1	0	0	0	0	0	0	0	0	0	52	60	k__Bacteria	p__Chloroflexi	c__Anaerolineae	o__SBR1031	f__midas_f_12777	g__midas_g_27732	s__midas_s_42843
OTU_1666	0	0	0	1	49	63	0	0	0	0	0	0	k__Bacteria	p__Firmicutes	c__Clostridia	o__Lachnospirales	f__Lachnospiraceae	g__Ruminococcus_torques_group
OTU_2721	0	0	0	0	0	0	0	0	0	0	52	61	k__Bacteria	p__Planctomycetota	c__Planctomycetes	o__Planctomycetales	f__Rubinisphaeraceae	g__Planctomicrobium	s__midas_s_56012
OTU_332	0	1	1	1	0	0	15	25	35	35	0	0
OTU_2165	74	35	0	0	1	2	0	0	0	0	1	0	k__Bacteria	p__Firmicutes	c__Clostridia	o__Oscillospirales	f__Hungateiclostridiaceae	g__Ruminiclostridium
OTU_505	0	0	49	52	2	1	6	1	2	0	0	0	k__Bacteria	p__Proteobacteria	c__Alphaproteobacteria	o__Rhizobiales	f__A0839	g__midas_g_55481	s__midas_s_55481
OTU_444	0	0	18	12	17	13	9	20	13	11	0	0	k__Bacteria	p__Chloroflexi	c__Anaerolineae	o__Caldilineales	f__Caldilineaceae	g__midas_g_5870	s__midas_s_52832
OTU_952	0	0	0	0	0	0	7	19	26	60	0	0	k__Bacteria	p__Proteobacteria	c__Gammaproteobacteria	o__Pseudomonadales	f__Cellvibrionaceae	g__midas_g_18272	s__midas_s_18272
OTU_1149	60	43	0	0	2	0	0	0	0	0	2	5	k__Bacteria	p__Chloroflexi	c__Anaerolineae	o__SBR1031	f__A4b	g__midas_g_23911	s__midas_s_23911
OTU_1293	5	0	46	60	0	0	0	0	0	0	0	1	k__Bacteria	p__Bacteroidota	c__Kapabacteria	o__Kapabacteriales	f__midas_f_93	g__midas_g_8867	s__midas_s_8867
OTU_2609	0	0	11	11	1	2	1	0	1	1	42	42	k__Bacteria	p__Acidobacteriota	c__Vicinamibacteria	o__Subgroup_17	f__midas_f_1096	g__midas_g_4670	s__midas_s_65081
OTU_627	0	1	15	6	29	36	0	0	1	1	6	17	k__Bacteria	p__Chloroflexi	c__Anaerolineae	o__Anaerolineales	f__Anaerolineaceae	g__midas_g_53284	s__midas_s_53284
OTU_1018	0	0	5	6	0	0	35	38	13	13	1	0	k__Bacteria	p__Actinobacteriota	c__Thermoleophilia	o__Gaiellales	f__midas_f_269	g__midas_g_269	s__midas_s_28831
OTU_1117	0	0	17	17	18	31	5	13	5	4	0	1	k__Bacteria	p__Chloroflexi	c__Anaerolineae	o__Caldilineales	f__Caldilineaceae	g__midas_g_20783	s__midas_s_20783
OTU_2684	0	0	0	0	0	0	12	19	44	36	0	0	k__Bacteria	p__Chloroflexi	c__Anaerolineae	o__Ardenticatenales	f__Ca_Promineofilaceae	g__midas_g_13117	s__midas_s_41423
OTU_2289	0	0	17	17	33	43	0	0	0	0	0	0	k__Bacteria	p__Proteobacteria	c__Alphaproteobacteria	o__Defluviicoccales	f__Defluviicoccaceae	g__Defluviicoccus
OTU_449	0	0	15	15	0	2	10	16	14	35	2	1	k__Bacteria	p__Actinobacteriota	c__Actinobacteria	o__Actinomycetales	f__Actinomycetaceae	g__midas_g_343	s__midas_s_1730
OTU_1407	0	0	1	2	1	0	0	0	0	0	51	55	k__Bacteria	p__SAR324_cladeMarine_group_B	c__midas_c_814	o__midas_o_928	f__midas_f_28770	g__midas_g_28770	s__midas_s_65217
OTU_1817	0	0	27	18	3	2	22	22	8	8	0	0	k__Bacteria	p__Desulfobacterota	c__midas_c_41	o__midas_o_918	f__midas_f_918	g__midas_g_7763	s__midas_s_61295
OTU_2371	0	0	0	0	0	0	20	38	35	15	0	2	k__Bacteria	p__Bdellovibrionota	c__Oligoflexia	o__0319-6G20	f__midas_f_9443	g__midas_g_9443	s__midas_s_22388
OTU_2493	0	0	25	25	2	2	9	7	2	7	18	13	k__Bacteria	p__Planctomycetota	c__Planctomycetes	o__Pirellulales	f__Pirellulaceae	g__midas_g_24640	s__midas_s_64658
OTU_1112	0	0	15	10	2	9	15	14	27	13	5	0	k__Bacteria	p__Chloroflexi	c__Anaerolineae	o__Caldilineales	f__Caldilineaceae	g__midas_g_6072
OTU_623	0	0	5	3	1	2	27	25	20	21	3	3	k__Bacteria	p__Planctomycetota	c__Planctomycetes	o__Pirellulales	f__Pirellulaceae	g__midas_g_36791	s__midas_s_36791
OTU_1610	0	0	38	54	11	7	0	0	0	0	0	0	k__Bacteria	p__Planctomycetota	c__Planctomycetes	o__Planctomycetales	f__Rubinisphaeraceae	g__SH-PL14	s__midas_s_58154
OTU_1997	0	0	3	5	3	0	28	23	28	18	0	1	k__Bacteria	p__Chloroflexi	c__Anaerolineae	o__Ardenticatenales	f__Ca_Promineofilaceae	g__Ca_Promineofilum	s__midas_s_10613
OTU_3467	0	0	29	41	3	2	13	10	8	3	0	0	k__Bacteria	p__Actinobacteriota	c__Actinobacteria	o__Propionibacteriales	f__Nocardioidaceae	g__Nocardioides	s__midas_s_36571
OTU_1510	0	0	53	53	3	0	0	0	0	0	0	0	k__Bacteria	p__Planctomycetota	c__OM190	o__midas_o_2104	f__midas_f_2104	g__midas_g_2663	s__midas_s_75820
OTU_2304	0	0	1	2	0	0	31	28	14	7	13	13	k__Bacteria	p__Proteobacteria	c__Alphaproteobacteria	o__Defluviicoccales	f__Defluviicoccaceae	g__Defluviicoccus	s__midas_s_27994
OTU_1491	4	5	0	3	0	2	1	1	6	6	24	56	k__Bacteria	p__Proteobacteria	c__Gammaproteobacteria	o__Pseudomonadales	f__Moraxellaceae	g__Acinetobacter
OTU_1968	0	0	15	10	3	2	23	20	19	16	0	0	k__Bacteria	p__Planctomycetota	c__Planctomycetes	o__midas_o_1071	f__midas_f_1071	g__midas_g_4677	s__midas_s_43481
OTU_2101	0	0	1	7	0	0	29	29	20	22	0	0	k__Bacteria	p__Planctomycetota	c__Planctomycetes	o__Pirellulales	f__Pirellulaceae	g__midas_g_2898
OTU_801	2	0	1	2	0	0	31	27	19	26	0	0	k__Bacteria	p__Proteobacteria	c__Gammaproteobacteria	o__Pseudomonadales	f__Moraxellaceae	g__Permianibacter
OTU_979	0	0	10	15	1	1	21	28	9	22	0	0	k__Bacteria	p__Proteobacteria	c__Alphaproteobacteria	o__Defluviicoccales	f__Defluviicoccaceae	g__Defluviicoccus
OTU_1985	0	0	0	0	0	0	0	0	0	0	67	40
OTU_1324	11	4	0	0	0	0	0	0	0	0	47	45	k__Bacteria	p__Chloroflexi	c__Anaerolineae	o__SBR1031	f__A4b	g__midas_g_16643	s__midas_s_19959
OTU_2053	0	0	0	0	0	0	31	41	21	14	0	0
OTU_2151	0	0	4	5	11	9	0	6	11	10	29	22	k__Bacteria	p__Desulfobacterota	c__Syntrophia	o__Syntrophales	f__midas_f_134	g__midas_g_134	s__midas_s_1266
OTU_1550	0	0	0	0	0	0	31	43	17	16	0	0	k__Bacteria	p__Planctomycetota	c__OM190	o__midas_o_2104	f__midas_f_2104	g__midas_g_2663	s__midas_s_76239
OTU_843	0	0	8	3	0	0	32	24	20	11	6	3	k__Bacteria	p__Proteobacteria	c__Alphaproteobacteria	o__Sphingomonadales	f__Sphingomonadaceae	g__Novosphingobium	s__midas_s_46381
OTU_632	0	0	49	54	0	0	1	0	2	1	0	0	k__Bacteria	p__Myxococcota	c__Polyangia	o__Polyangiales	f__Polyangiaceae	g__Chondromyces	s__midas_s_16447
OTU_2280	72	35	0	0	0	0	0	0	0	0	0	0	k__Bacteria	p__Bacteroidota	c__Bacteroidia	o__Chitinophagales	f__37-13	g__midas_g_1159	s__midas_s_16566
OTU_3112	62	44	0	0	0	0	0	0	0	0	0	1	k__Bacteria	p__Proteobacteria	c__Gammaproteobacteria	o__Competibacterales	f__Competibacteraceae	g__Ca_Competibacter	s__midas_s_150
OTU_906	1	0	1	14	9	2	15	26	25	13	0	0	k__Bacteria	p__Chloroflexi	c__Anaerolineae	o__SBR1031	f__midas_f_21758	g__midas_g_21758	s__midas_s_38640
OTU_3315	72	34	0	0	0	0	0	0	0	0	0	0	k__Bacteria	p__Proteobacteria	c__Gammaproteobacteria	o__Burkholderiales	f__Rhodocyclaceae	g__Ca_Accumulibacter
OTU_2580	0	0	38	54	8	4	0	0	0	0	0	2	k__Bacteria	p__Chloroflexi	c__Anaerolineae	o__SBR1031	f__A4b	g__midas_g_23911	s__midas_s_46986
OTU_1897	0	0	19	17	16	16	1	4	4	0	14	15
OTU_3305	74	32	0	0	0	0	0	0	0	0	0	0	k__Bacteria	p__Verrucomicrobiota	c__Chlamydiae	o__LD1-PA32	f__midas_f_44560	g__midas_g_76961	s__midas_s_76961
OTU_2312	0	0	26	25	5	4	7	16	7	16	0	0	k__Bacteria	p__Desulfobacterota	c__midas_c_41	o__midas_o_41	f__midas_f_1389	g__midas_g_1389	s__midas_s_1389
OTU_1434	0	0	4	2	0	0	30	23	14	19	8	5	k__Bacteria	p__Planctomycetota	c__Planctomycetes	o__Planctomycetales	f__Rubinisphaeraceae	g__SH-PL14	s__midas_s_35439
OTU_954	0	0	21	29	29	25	1	0	0	0	0	0	k__Bacteria	p__Planctomycetota	c__OM190	o__midas_o_2104	f__midas_f_2104	g__midas_g_2104	s__midas_s_7377
OTU_851	1	0	19	33	9	6	20	10	5	2	0	0	k__Bacteria	p__Actinobacteriota	c__Actinobacteria	o__midas_o_5	f__midas_f_5	g__midas_g_957
OTU_799	0	0	1	2	54	48	0	0	0	0	0	0	k__Bacteria	p__Chloroflexi	c__Anaerolineae	o__Anaerolineales	f__Anaerolineaceae	g__Anaerolineaceae_UCG-001	s__midas_s_16981
OTU_2718	0	0	6	6	3	1	3	2	2	2	48	32	k__Bacteria	p__Proteobacteria	c__Alphaproteobacteria	o__Rhodobacterales	f__Rhodobacteraceae	g__Bauldia	s__midas_s_37900
OTU_1093	2	0	2	5	0	0	24	19	31	22	0	0	k__Bacteria	p__Chloroflexi	c__Anaerolineae	o__Caldilineales	f__Caldilineaceae	g__midas_g_1668	s__midas_s_19234
OTU_107	0	0	4	2	26	59	3	3	2	2	2	1	k__Bacteria	p__Caldatribacteriota	c__Caldatribacteriia	o__Caldatribacteriales	f__Caldatribacteriaceae	g__Ca_Caldatribacterium	s__midas_s_77
OTU_2388	0	0	0	3	12	13	19	11	24	20	2	0	k__Archaea	p__Halobacterota	c__Methanomicrobia	o__Methanomicrobiales	f__Methanoregulaceae	g__Methanolinea	s__midas_s_4938
OTU_1125	0	0	0	0	0	0	0	0	9	95	0	0	k__Bacteria	p__Deinococcota	c__Deinococci	o__Deinococcales	f__Deinococcaceae	g__Deinococcus	s__midas_s_60388
OTU_1729	0	0	26	33	1	0	0	4	24	16	0	0
OTU_1161	1	0	18	16	9	11	13	11	8	12	4	1	k__Bacteria	p__Proteobacteria	c__Gammaproteobacteria	o__Burkholderiales	f__Rhodocyclaceae	g__Thauera
OTU_2867	62	41	0	0	0	0	0	0	0	0	0	0	k__Bacteria	p__Proteobacteria	c__Gammaproteobacteria	o__Burkholderiales	f__Sutterellaceae	g__AAP99	s__midas_s_9909
OTU_800	28	5	6	6	3	4	8	10	5	4	12	12	k__Bacteria	p__Proteobacteria	c__Alphaproteobacteria	o__Defluviicoccales	f__Defluviicoccaceae	g__Defluviicoccus	s__midas_s_3306
OTU_1764	0	0	30	25	10	5	10	15	6	2	0	0	k__Bacteria	p__Actinobacteriota	c__Acidimicrobiia	o__IMCC26256	f__midas_f_2	g__midas_g_1065	s__midas_s_26094
OTU_1639	0	0	34	42	2	1	5	3	2	1	8	5	k__Bacteria	p__Proteobacteria	c__Gammaproteobacteria	o__Pseudomonadales	f__Halomonadaceae	g__HdN1	s__midas_s_32358
OTU_888	0	0	0	0	0	0	16	25	33	29	0	0	k__Bacteria	p__Dependentiae	c__Babeliae	o__Babeliales	f__midas_f_41730	g__midas_g_57380
OTU_838	0	0	16	20	9	7	11	25	6	8	0	0	k__Bacteria	p__Actinobacteriota	c__Acidimicrobiia	o__Microtrichales	f__Iamiaceae	g__Iamia	s__midas_s_290
OTU_1950	0	0	0	0	0	0	0	0	0	0	58	44	k__Bacteria	p__Gemmatimonadota	c__Gemmatimonadetes	o__Gemmatimonadales	f__Gemmatimonadaceae	g__midas_g_44653
OTU_2763	59	34	3	2	1	1	0	0	0	0	2	0	k__Bacteria	p__Bacteroidota	c__Bacteroidia	o__Chitinophagales	f__Chitinophagaceae	g__Terrimonas
OTU_1715	0	0	0	0	0	0	8	3	4	5	34	48	k__Bacteria	p__Proteobacteria	c__Gammaproteobacteria	o__Burkholderiales	f__Nitrosomonadaceae	g__mle1-7
OTU_1365	0	0	18	12	8	9	22	16	11	6	0	0	k__Bacteria	p__Actinobacteriota	c__Acidimicrobiia	o__Microtrichales	f__Ilumatobacteraceae	g__midas_g_3218	s__midas_s_3218
OTU_1458	0	0	0	8	53	41	0	0	0	0	0	0	k__Bacteria	p__Firmicutes	c__Clostridia	o__Oscillospirales	f__Hungateiclostridiaceae	g__midas_g_5977	s__midas_s_5977
OTU_854	0	0	0	1	0	0	17	19	40	25	0	0	k__Bacteria	p__Proteobacteria	c__Gammaproteobacteria	o__Pseudomonadales	f__Hahellaceae	g__Hahella	s__midas_s_36278
OTU_1220	0	0	13	26	0	0	0	2	33	28	0	0	k__Bacteria	p__Bdellovibrionota	c__Bdellovibrionia	o__Bdellovibrionales	f__Bdellovibrionaceae	g__OM27_clade	s__midas_s_814
OTU_1385	0	0	0	0	50	51	0	0	0	0	0	0	k__Bacteria	p__Bacteroidota	c__Bacteroidia	o__Bacteroidales	f__Paludibacteraceae	g__Paludibacter	s__midas_s_20104
OTU_1692	0	0	0	0	0	0	28	30	20	16	3	4	k__Bacteria	p__Patescibacteria	c__Saccharimonadia	o__Saccharimonadales	f__midas_f_2784	g__midas_g_2784
OTU_1675	0	0	2	1	43	55	0	0	0	0	0	0	k__Bacteria	p__Firmicutes	c__Clostridia	o__Oscillospirales	f__Ruminococcaceae	g__Caproiciproducens	s__midas_s_33897
OTU_1307	1	0	26	17	9	11	14	9	6	7	1	0	k__Bacteria	p__Chloroflexi	c__KD4-96	o__midas_o_3277	f__midas_f_3277	g__midas_g_75659	s__midas_s_75659
OTU_569	0	0	20	25	11	8	10	12	8	6	1	0	k__Bacteria	p__Proteobacteria	c__Gammaproteobacteria	o__midas_o_26	f__midas_f_98	g__midas_g_16990	s__midas_s_16990
OTU_1399	72	29	0	0	0	0	0	0	0	0	0	0	k__Bacteria	p__Chloroflexi	c__Anaerolineae	o__SBR1031	f__midas_f_1469	g__midas_g_4419	s__midas_s_4419
OTU_2553	0	0	5	6	3	7	9	18	25	17	6	5	k__Bacteria	p__Firmicutes	c__Bacilli	o__Lactobacillales	f__Streptococcaceae	g__Streptococcus	s__midas_s_873
OTU_1319	0	0	28	25	5	10	0	0	0	0	14	19	k__Bacteria	p__Chloroflexi	c__Anaerolineae	o__midas_o_1	f__midas_f_813	g__midas_g_5336	s__midas_s_33944
OTU_1728	30	18	4	0	0	0	0	1	0	2	26	20	k__Bacteria	p__Proteobacteria	c__Gammaproteobacteria	o__Burkholderiales	f__Nitrosomonadaceae	g__Ellin6067	s__midas_s_323
OTU_1975	0	0	4	4	1	3	0	0	0	0	47	42	k__Bacteria	p__Planctomycetota	c__Phycisphaerae	o__Tepidisphaerales	f__WD2101_soil_group	g__midas_g_26334	s__midas_s_26334
OTU_2140	15	5	5	7	0	2	0	0	0	0	40	26	k__Bacteria	p__Proteobacteria	c__Gammaproteobacteria	o__Burkholderiales	f__Comamonadaceae	g__Rhizobacter
OTU_1688	59	39	0	0	0	0	0	0	0	0	0	1	k__Bacteria	p__Bacteroidota	c__Bacteroidia	o__Sphingobacteriales	f__env.OPS_17	g__midas_g_3487	s__midas_s_5378
OTU_1058	0	0	11	7	2	2	9	16	5	3	22	22	k__Bacteria	p__Chloroflexi	c__KD4-96	o__midas_o_3277	f__midas_f_3277	g__midas_g_3277	s__midas_s_36597
OTU_1889	0	0	8	2	0	0	30	27	23	6	3	0	k__Bacteria	p__Planctomycetota	c__Planctomycetes	o__Pirellulales	f__Pirellulaceae	g__Pir4_lineage	s__midas_s_24745
OTU_3294	0	0	3	1	0	0	23	19	27	24	2	0	k__Bacteria	p__Myxococcota	c__Polyangia	o__Polyangiales	f__Sandaracinaceae	g__Sandaracinus	s__midas_s_25142
OTU_1486	0	0	20	20	0	1	22	16	8	9	1	2	k__Bacteria	p__Actinobacteriota	c__Thermoleophilia	o__Solirubrobacterales	f__67-14	g__midas_g_20949	s__midas_s_20949
OTU_1514	0	0	1	2	5	3	17	19	27	23	0	2	k__Bacteria	p__Desulfobacterota	c__Syntrophobacteria	o__Syntrophobacterales	f__Syntrophobacteraceae	g__Syntrophobacter
OTU_2688	0	0	2	4	2	0	0	0	0	0	44	47	k__Bacteria	p__Planctomycetota	c__Planctomycetes	o__Pirellulales	f__Pirellulaceae	g__midas_g_32679
OTU_2136	0	0	0	0	0	0	0	0	0	0	52	47	k__Bacteria	p__Acidobacteriota	c__Vicinamibacteria	o__Vicinamibacterales	f__Vicinamibacteraceae	g__midas_g_30578	s__midas_s_30578
OTU_3037	0	0	0	0	0	0	0	0	0	0	52	47	k__Bacteria	p__Planctomycetota	c__Planctomycetes	o__Pirellulales	f__Pirellulaceae
OTU_1578	28	15	6	4	13	7	2	3	7	11	2	1	k__Bacteria	p__Spirochaetota	c__Leptospirae	o__Leptospirales	f__Leptospiraceae	g__Leptonema	s__Leptonema_illini
OTU_757	0	0	0	1	1	0	25	29	23	19	0	0	k__Bacteria	p__Patescibacteria	c__CPR2	o__midas_o_903	f__midas_f_75826	g__midas_g_75826	s__midas_s_75826
OTU_2873	69	29	0	0	0	0	0	0	0	0	0	0	k__Bacteria	p__Chloroflexi	c__Anaerolineae	o__SBR1031	f__midas_f_21758	g__midas_g_21758	s__midas_s_33672
OTU_2478	0	0	0	0	0	0	10	18	38	32	0	0	k__Bacteria	p__Proteobacteria	c__Gammaproteobacteria	o__Pseudomonadales	f__Hahellaceae	g__Hahella	s__midas_s_53425
OTU_1007	0	0	43	54	0	0	1	0	0	0	0	0
OTU_2246	0	0	35	34	13	15	0	0	0	0	1	0	k__Bacteria	p__Proteobacteria	c__Gammaproteobacteria	o__HOC36	f__midas_f_127	g__midas_g_66305	s__midas_s_66305
OTU_1008	0	0	3	6	1	1	27	28	17	15	0	0	k__Bacteria	p__Myxococcota	c__Polyangia	o__Polyangiales	f__Sandaracinaceae	g__midas_g_5621	s__midas_s_40120
OTU_662	0	0	8	8	0	3	3	1	7	5	23	39	k__Bacteria	p__Proteobacteria	c__Gammaproteobacteria	o__Burkholderiales	f__TRA3-20	g__midas_g_1667	s__midas_s_35697
OTU_1654	0	0	16	26	5	12	8	5	15	9	0	0	k__Bacteria	p__Chloroflexi	c__Chloroflexia	o__Chloroflexales	f__Roseiflexaceae	g__midas_g_17550	s__midas_s_37022
OTU_1557	0	0	1	2	1	1	22	19	17	16	8	9	k__Bacteria	p__Proteobacteria	c__Gammaproteobacteria	o__Methylococcales	f__Methylococcaceae	g__Methylocaldum
OTU_322	0	0	2	6	42	46	0	0	0	0	0	0	k__Bacteria	p__Proteobacteria	c__Alphaproteobacteria	o__Defluviicoccales	f__Defluviicoccaceae	g__Defluviicoccus	s__Ca_Defluviicoccus_seviourii
OTU_1371	0	0	11	5	1	0	11	6	31	20	4	6	k__Bacteria	p__Verrucomicrobiota	c__Omnitrophia	o__Omnitrophales	f__Omnitrophaceae	g__midas_g_26299	s__midas_s_26299
OTU_3350	0	0	3	7	32	27	10	10	3	3	0	0	k__Bacteria	p__Proteobacteria	c__Gammaproteobacteria	o__Burkholderiales	f__Burkholderiaceae	g__Limnobacter	s__midas_s_1300
OTU_2459	3	1	6	3	13	7	17	17	14	14	0	0	k__Bacteria	p__Bacteroidota	c__Ignavibacteria	o__Ignavibacteriales	f__PHOS-HE36	g__midas_g_179	s__midas_s_179
OTU_3329	1	1	0	0	0	0	0	0	0	0	38	55	k__Bacteria	p__Acidobacteriota	c__Blastocatellia	o__Blastocatellales	f__Blastocatellaceae	g__Aridibacter
OTU_1875	0	0	0	0	54	41	0	0	0	0	0	0	k__Bacteria	p__Bacteroidota	c__Bacteroidia	o__Bacteroidales	f__Marinilabiliaceae	g__midas_g_15822	s__midas_s_15822
OTU_1502	0	0	27	28	16	18	0	0	2	4	0	0
OTU_2311	53	42	0	0	0	0	0	0	0	0	0	0	k__Bacteria	p__Proteobacteria	c__Gammaproteobacteria	o__Thiotrichales	f__Thiotrichaceae	g__Thiothrix
OTU_2924	0	0	19	30	1	1	5	16	4	0	15	4	k__Bacteria	p__Proteobacteria	c__Gammaproteobacteria	o__Burkholderiales	f__SC-I-84	g__midas_g_41102
OTU_1799	7	0	34	39	9	5	0	0	0	1	0	0	k__Bacteria	p__Actinobacteriota	c__Actinobacteria	o__Propionibacteriales	f__Nocardioidaceae	g__Nocardioides	s__midas_s_3731
OTU_905	0	0	33	39	0	0	0	0	0	0	11	12	k__Bacteria	p__Bacteroidota	c__Bacteroidia	o__Sphingobacteriales	f__env.OPS_17	g__midas_g_22466	s__midas_s_22466
OTU_1275	0	0	17	20	18	29	2	7	0	2	0	0	k__Bacteria	p__Proteobacteria	c__Alphaproteobacteria	o__Rhizobiales	f__Hyphomicrobiaceae	g__Pedomicrobium	s__midas_s_12120
OTU_454	0	0	38	48	1	3	1	0	0	1	2	0	k__Bacteria	p__Planctomycetota	c__Planctomycetes	o__Pirellulales	f__Pirellulaceae	g__midas_g_29434	s__midas_s_29434
OTU_317	13	13	21	37	3	3	0	0	0	0	0	4	k__Bacteria	p__Chloroflexi	c__Anaerolineae	o__SBR1031	f__A4b	g__midas_g_25579	s__midas_s_25579
OTU_1555	0	0	14	15	35	23	4	0	1	0	1	1	k__Bacteria	p__Bacteroidota	c__Ignavibacteria	o__SJA-28	f__midas_f_31	g__midas_g_31	s__midas_s_137
OTU_1777	0	0	43	38	1	3	1	0	2	1	3	2	k__Bacteria	p__Bacteroidota	c__Bacteroidia	o__Chitinophagales	f__midas_f_108	g__midas_g_558
OTU_1962	7	0	6	10	16	24	0	0	0	0	19	12	k__Bacteria	p__Chloroflexi	c__Anaerolineae	o__SBR1031	f__midas_f_12777	g__midas_g_55895
OTU_1677	0	0	4	3	0	0	0	1	45	41	0	0	k__Bacteria	p__Bdellovibrionota	c__Bdellovibrionia	o__Bdellovibrionales	f__Bdellovibrionaceae	g__OM27_clade	s__midas_s_8391
OTU_1145	0	0	31	38	9	15	0	1	0	0	0	0	k__Bacteria	p__Proteobacteria	c__Gammaproteobacteria	o__Burkholderiales	f__Hydrogenophilaceae	g__midas_g_1040
OTU_2040	0	0	0	0	0	0	0	0	2	0	41	50	k__Bacteria	p__Proteobacteria	c__Alphaproteobacteria	o__Defluviicoccales	f__Defluviicoccaceae	g__Defluviicoccus
OTU_2699	4	0	4	7	43	24	1	1	4	2	1	2	k__Archaea	p__Halobacterota	c__Methanosarcinia	o__Methanosarciniales	f__Methanosarcinaceae	g__Methanosarcina	s__Methanosarcina_thermophila
OTU_2073	0	0	11	3	2	3	12	13	19	25	1	4	k__Bacteria	p__Verrucomicrobiota	c__Verrucomicrobiae	o__Opitutales	f__Opitutaceae	g__Lacunisphaera
OTU_1374	0	0	1	1	35	56	0	0	0	0	0	0	k__Bacteria	p__Spirochaetota	c__Spirochaetia	o__Spirochaetales	f__Spirochaetaceae	g__midas_g_14800	s__midas_s_45976
OTU_2208	0	0	0	0	0	0	15	25	24	29	0	0
OTU_939	69	17	0	0	0	0	0	0	0	0	2	5	k__Bacteria	p__Proteobacteria	c__Gammaproteobacteria	o__Burkholderiales	f__Rhodocyclaceae	g__Dechloromonas	s__midas_s_11481
OTU_2339	0	0	14	18	5	1	21	11	12	4	1	6	k__Bacteria	p__Actinobacteriota	c__Acidimicrobiia	o__midas_o_2	f__midas_f_1575	g__midas_g_7549
OTU_1436	0	0	0	0	0	0	0	0	0	0	46	47
OTU_1210	0	0	4	1	1	3	22	25	21	15	0	0	k__Bacteria	p__Chloroflexi	c__OLB14	o__midas_o_731	f__midas_f_731	g__midas_g_38483	s__midas_s_53462
OTU_602	7	1	11	24	4	5	3	6	10	13	3	5	k__Bacteria	p__Acidobacteriota	c__Holophagae	o__Holophagales	f__Holophagaceae	g__midas_g_201	s__midas_s_40145
OTU_3025	0	0	1	1	50	32	5	1	0	2	0	0	k__Bacteria	p__Chloroflexi	c__Anaerolineae	o__Anaerolineales	f__Anaerolineaceae	g__midas_g_30901	s__midas_s_55644
OTU_724	0	0	5	3	46	38	0	0	0	0	0	0	k__Bacteria	p__Verrucomicrobiota	c__Kiritimatiellae	o__WCHB1-41	f__midas_f_1187	g__midas_g_65365
OTU_3239	0	1	17	8	1	0	22	16	1	2	16	8	k__Bacteria	p__Actinobacteriota	c__Thermoleophilia	o__Solirubrobacterales	f__67-14	g__midas_g_20949	s__midas_s_20949
OTU_1304	69	23	0	0	0	0	0	0	0	0	0	0	k__Bacteria	p__Chloroflexi	c__Chloroflexia	o__Chloroflexales	f__Roseiflexaceae	g__Kouleothrix
OTU_333	0	0	12	28	5	10	12	8	10	7	0	0	k__Bacteria	p__Chloroflexi	c__Anaerolineae	o__Ardenticatenales	f__Ca_Promineofilaceae	g__Ca_Promineofilum	s__Ca_Promineofilum_breve
OTU_1061	0	0	33	33	0	0	7	2	10	6	1	0	k__Bacteria	p__Myxococcota	c__Polyangia	o__Polyangiales	f__Polyangiaceae	g__midas_g_3054	s__midas_s_5276
OTU_3150	31	7	13	7	12	14	1	3	2	1	0	1	k__Bacteria	p__Acidobacteriota	c__Holophagae	o__Subgroup_7	f__midas_f_973	g__midas_g_973	s__midas_s_973
OTU_969	6	1	36	48	0	0	0	0	0	0	0	0	k__Bacteria	p__Proteobacteria	c__Alphaproteobacteria	o__Caulobacterales	f__Hyphomonadaceae	g__SWB02
OTU_870	1	2	9	8	6	3	11	22	8	10	5	6	k__Bacteria	p__Chloroflexi	c__Chloroflexia	o__Thermomicrobiales	f__JG30-KF-CM45	g__midas_g_4042
OTU_2884	0	0	4	5	16	16	18	10	7	7	4	4	k__Bacteria	p__Chloroflexi	c__Anaerolineae	o__SBR1031	f__midas_f_1469	g__midas_g_2178	s__midas_s_52041
OTU_2658	0	0	2	2	1	0	19	20	26	21	0	0	k__Bacteria	p__Patescibacteria	c__Gracilibacteria	o__midas_o_27494	f__midas_f_27494	g__midas_g_42819	s__midas_s_42819
OTU_1484	0	0	15	8	35	33	0	0	0	0	0	0	k__Bacteria	p__Planctomycetota	c__Planctomycetes	o__Gemmatales	f__Gemmataceae	g__midas_g_9516	s__midas_s_49033
OTU_1331	0	0	13	15	1	1	12	25	17	6	0	0	k__Bacteria	p__Acidobacteriota	c__Subgroup_22	o__midas_o_28	f__midas_f_4502	g__midas_g_50454	s__midas_s_50454
OTU_1030	0	0	0	2	1	1	20	28	22	16	0	0	k__Bacteria	p__Acidobacteriota	c__Thermoanaerobaculia	o__Thermoanaerobaculales	f__Thermoanaerobaculaceae	g__midas_g_78460	s__midas_s_78460
OTU_1581	0	0	1	6	0	0	25	22	15	21	0	0	k__Bacteria	p__Acidobacteriota	c__Acidobacteriae	o__Paludibaculum	f__midas_f_675
OTU_1552	51	18	0	0	4	5	1	0	2	2	3	4	k__Bacteria	p__Firmicutes	c__Clostridia	o__Christensenellales	f__Christensenellaceae	g__Christensenellaceae_R-7_group	s__midas_s_3317
OTU_403	0	1	4	0	37	48	0	0	0	0	0	0	k__Bacteria	p__Firmicutes	c__Clostridia	o__Christensenellales	f__Christensenellaceae	g__Christensenellaceae_R-7_group	s__midas_s_2603
OTU_1628	0	0	43	36	0	0	1	0	0	0	5	5	k__Bacteria	p__Myxococcota	c__Polyangia	o__Polyangiales	f__Sandaracinaceae	g__midas_g_7403	s__midas_s_48719
OTU_1466	1	0	18	22	4	3	12	7	10	8	3	2	k__Bacteria	p__Desulfobacterota	c__midas_c_41	o__midas_o_41	f__midas_f_1389	g__midas_g_49725	s__midas_s_63908
OTU_615	0	0	5	11	0	4	25	18	15	12	0	0	k__Bacteria	p__Planctomycetota	c__Phycisphaerae	o__Pla1_lineage	f__midas_f_3438	g__midas_g_86914	s__midas_s_86914
OTU_1180	0	0	19	17	1	1	4	4	27	17	0	0	k__Bacteria	p__Fusobacteriota	c__Fusobacteriia	o__Fusobacteriales	f__Leptotrichiaceae	g__Leptotrichia
OTU_1352	0	0	28	38	7	4	0	0	0	0	8	4	k__Bacteria	p__Planctomycetota	c__Planctomycetes	o__Gemmatales	f__Gemmataceae	g__midas_g_40384	s__midas_s_40384
OTU_518	0	0	0	0	0	1	0	0	0	0	51	37	k__Bacteria	p__Planctomycetota	c__Planctomycetes	o__Gemmatales	f__Gemmataceae
OTU_2463	0	0	0	0	0	0	8	2	45	34	0	0	k__Bacteria	p__Planctomycetota	c__BD7-11	o__midas_o_17905	f__midas_f_64916	g__midas_g_77215	s__midas_s_77215
OTU_2106	0	0	19	19	1	0	3	9	20	14	2	2	k__Bacteria	p__Firmicutes	c__Clostridia	o__Peptostreptococcales-Tissierellales	f__Peptostreptococcaceae	g__Acetoanaerobium	s__midas_s_62217
OTU_445	0	0	5	3	1	0	25	38	4	13	0	0	k__Bacteria	p__Planctomycetota	c__Planctomycetes	o__Isosphaerales	f__Isosphaeraceae	g__Aquisphaera
OTU_1503	0	0	12	13	27	37	0	0	0	0	0	0	k__Bacteria	p__Proteobacteria	c__Alphaproteobacteria	o__Rhizobiales	f__Pleomorphomonadaceae	g__Prosthecomicrobium	s__midas_s_22996
OTU_2802	0	0	7	3	0	0	9	20	26	24	0	0	k__Bacteria	p__Proteobacteria	c__Gammaproteobacteria	o__Pseudomonadales	f__Alcanivoracaceae	g__Ketobacter	s__midas_s_2914
OTU_2174	1	2	29	42	2	1	0	2	3	4	2	0	k__Bacteria	p__Proteobacteria	c__Gammaproteobacteria	o__Burkholderiales	f__Burkholderiaceae	g__Lautropia	s__midas_s_750
OTU_686	0	0	0	1	0	0	0	0	0	0	38	49	k__Bacteria	p__Actinobacteriota	c__Thermoleophilia	o__Gaiellales	f__midas_f_269	g__midas_g_50482	s__midas_s_55111
OTU_931	0	0	0	0	0	0	26	22	20	20	0	0	k__Bacteria	p__Bdellovibrionota	c__Bdellovibrionia	o__Bdellovibrionales	f__Bdellovibrionaceae	g__Bdellovibrio	s__midas_s_4437
OTU_297	0	0	44	24	0	1	7	3	5	4	0	0
OTU_1088	0	1	20	42	3	1	0	0	0	0	11	10	k__Bacteria	p__Proteobacteria	c__Alphaproteobacteria	o__Azospirillales	f__midas_f_406	g__midas_g_2759	s__midas_s_35321
OTU_1086	0	0	0	0	0	0	0	0	0	0	45	43	k__Bacteria	p__Proteobacteria	c__Gammaproteobacteria	o__EC3	f__midas_f_59322	g__midas_g_62404	s__midas_s_62404
OTU_1012	0	0	0	0	0	0	0	0	0	0	41	47	k__Bacteria	p__Planctomycetota	c__Planctomycetes	o__Pirellulales	f__Pirellulaceae	g__midas_g_33802	s__midas_s_72858
OTU_1642	0	0	16	15	3	1	8	22	15	8	0	0	k__Bacteria	p__Myxococcota	c__Myxococcia	o__Myxococcales	f__Myxococcaceae	g__P3OB-42	s__midas_s_29163
OTU_1155	0	0	24	51	7	6	0	0	0	0	0	0	k__Bacteria	p__Calditrichota	c__Calditrichia	o__Calditrichales	f__Calditrichaceae	g__midas_g_44644	s__midas_s_44644
OTU_2691	0	0	15	12	10	5	12	13	12	8	0	0	k__Bacteria	p__Chloroflexi	c__Chloroflexia	o__Thermomicrobiales	f__AKYG1722	g__midas_g_34800
OTU_436	0	0	16	18	1	1	2	7	5	4	14	19	k__Bacteria	p__Desulfobacterota	c__midas_c_41	o__midas_o_2276	f__midas_f_51851	g__midas_g_51923
OTU_3013	0	0	4	8	28	23	11	4	4	5	0	0	k__Bacteria	p__Proteobacteria	c__Gammaproteobacteria	o__Burkholderiales	f__Burkholderiaceae	g__Limnobacter	s__midas_s_1300
OTU_1271	12	12	20	26	4	7	0	0	0	0	4	2	k__Bacteria	p__Bacteroidota	c__Bacteroidia	o__Chitinophagales	f__Saprospiraceae	g__midas_g_1409	s__midas_s_13530
OTU_2118	6	3	28	39	0	0	0	0	0	0	4	7	k__Bacteria	p__Bacteroidota	c__Bacteroidia	o__Sphingobacteriales	f__KD3-93	g__midas_g_3846
OTU_642	58	29	0	0	0	0	0	0	0	0	0	0	k__Bacteria	p__Proteobacteria	c__Alphaproteobacteria	o__Micavibrionales	f__midas_f_2943	g__midas_g_7280	s__midas_s_62815
OTU_2164	0	0	0	0	0	0	19	18	24	16	7	2	k__Bacteria	p__Chloroflexi	c__Anaerolineae	o__Caldilineales	f__Caldilineaceae	g__midas_g_23906
OTU_1087	66	17	0	0	0	0	0	0	0	0	0	3	k__Bacteria	p__Bacteroidota	c__Bacteroidia	o__Sphingobacteriales	f__Lentimicrobiaceae	g__midas_g_1061
OTU_2177	0	0	30	26	4	0	3	6	12	5	0	0	k__Bacteria	p__Desulfobacterota	c__midas_c_41	o__midas_o_41	f__midas_f_681	g__midas_g_681	s__midas_s_48743
OTU_850	0	0	18	26	8	12	3	7	5	3	1	3	k__Bacteria	p__Proteobacteria	c__Alphaproteobacteria	o__Rhodobacterales	f__Rhodobacteraceae	g__Bauldia	s__midas_s_19402
OTU_839	3	3	12	3	4	3	21	14	9	14	0	0	k__Bacteria	p__Chloroflexi	c__Anaerolineae	o__Ardenticatenales	f__Ca_Promineofilaceae	g__Ca_Promineofilum	s__midas_s_40638
OTU_1577	0	0	19	16	1	0	7	8	18	17	0	0	k__Bacteria	p__Myxococcota	c__Polyangia	o__Nannocystales	f__Nannocystaceae	g__midas_g_14873	s__midas_s_25646
OTU_643	0	0	0	5	23	17	2	5	4	7	13	10	k__Archaea	p__Euryarchaeota	c__Methanobacteria	o__Methanobacteriales	f__Methanobacteriaceae	g__Methanobacterium
OTU_2354	0	0	2	1	41	41	0	0	0	0	0	0	k__Bacteria	p__Verrucomicrobiota	c__Verrucomicrobiae	o__Chthoniobacterales	f__Chthoniobacteraceae	g__LD29
OTU_2023	0	0	0	0	0	0	22	15	25	23	0	0	k__Bacteria	p__Patescibacteria	c__ABY1	o__Ca_Uhrbacteria	f__midas_f_54066
OTU_1240	0	0	34	44	2	5	0	0	0	0	0	0	k__Bacteria	p__Patescibacteria	c__Gracilibacteria	o__Ca_Peribacteria	f__midas_f_6567	g__midas_g_42116	s__midas_s_42116
OTU_2979	1	0	0	1	0	0	13	15	29	26	0	0	k__Bacteria	p__Desulfobacterota	c__Desulfomonilia	o__Desulfomonilales	f__Desulfomonilaceae	g__Desulfomonile
OTU_1913	34	21	0	2	0	0	1	0	0	0	12	15	k__Bacteria	p__Proteobacteria	c__Alphaproteobacteria	o__Rhodobacterales	f__Rhodobacteraceae	g__Rhodobacter	s__midas_s_430
OTU_693	64	20	0	0	0	0	0	0	0	0	0	1	k__Bacteria	p__Bacteroidota	c__Bacteroidia	o__Bacteroidales	f__Williamwhitmaniaceae	g__Blvii28_wastewater-sludge_group	s__midas_s_38054
OTU_2300	0	0	3	3	27	36	0	0	11	4	0	0	k__Bacteria	p__Bacteroidota	c__Bacteroidia	o__Bacteroidales	f__Prevotellaceae	g__Prevotella_7	s__midas_s_37608
OTU_1363	0	0	7	10	36	31	0	0	0	0	0	0	k__Bacteria	p__Chloroflexi	c__Anaerolineae	o__SBR1031	f__midas_f_1469	g__midas_g_2178	s__midas_s_5149
OTU_645	0	0	13	13	25	32	0	1	0	0	0	0
OTU_803	0	0	14	21	0	1	5	7	24	12	0	0	k__Bacteria	p__Bacteroidota	c__Bacteroidia	o__Sphingobacteriales	f__ST-12K33	g__midas_g_3970
OTU_1424	0	0	31	28	12	13	0	0	0	0	0	0
OTU_481	0	0	13	17	21	26	0	0	0	0	4	3	k__Bacteria	p__Verrucomicrobiota	c__Verrucomicrobiae	o__Pedosphaerales	f__Pedosphaeraceae	g__Oikopleura
OTU_250	0	0	0	1	5	6	19	21	13	17	1	1	k__Archaea	p__Euryarchaeota	c__Thermococci	o__Methanofastidiosales	f__Methanofastidiosaceae	g__Ca_Methanofastidiosum	s__midas_s_8154
OTU_2986	0	0	32	46	2	3	0	0	0	1	0	0	k__Bacteria	p__Planctomycetota	c__Planctomycetes	o__Pirellulales	f__Pirellulaceae	g__Pirellula	s__midas_s_46716
OTU_1839	0	0	1	0	42	41	0	0	0	0	0	0	k__Bacteria	p__Bacteroidota	c__Bacteroidia	o__Sphingobacteriales	f__Lentimicrobiaceae	g__Lentimicrobium	s__midas_s_19173
OTU_1723	66	18	0	0	0	0	0	0	0	0	0	0	k__Bacteria	p__Chloroflexi	c__Anaerolineae	o__Caldilineales	f__Caldilineaceae	g__midas_g_105	s__midas_s_105
OTU_2132	60	24	0	0	0	0	0	0	0	0	0	0	k__Bacteria	p__Chloroflexi	c__Anaerolineae	o__SBR1031	f__A4b	g__midas_g_2842	s__midas_s_13924
OTU_2399	1	1	0	0	0	0	16	29	21	16	0	0	k__Bacteria	p__Chloroflexi	c__Anaerolineae	o__Anaerolineales	f__Anaerolineaceae	g__Ca_Villigracilis	s__midas_s_50885
OTU_2696	0	0	1	3	2	2	0	0	1	1	32	42	k__Bacteria	p__SAR324_cladeMarine_group_B	c__midas_c_814	o__midas_o_928	f__midas_f_28770	g__midas_g_28770	s__midas_s_65217
OTU_1896	32	47	4	0	0	0	0	0	0	0	0	0	k__Bacteria	p__Chloroflexi	c__Anaerolineae	o__SBR1031	f__A4b	g__midas_g_30400	s__midas_s_30400
OTU_745	0	0	27	32	6	2	4	6	3	3	0	0	k__Bacteria	p__Actinobacteriota	c__Acidimicrobiia	o__Microtrichales	f__Iamiaceae	g__Iamia	s__midas_s_17143
OTU_1872	0	0	0	0	0	0	0	0	0	0	41	42	k__Bacteria	p__Chloroflexi	c__JG30-KF-CM66	o__midas_o_5940	f__midas_f_5940	g__midas_g_60399	s__midas_s_60399
OTU_592	1	1	33	40	5	3	0	0	0	0	0	0	k__Bacteria	p__Planctomycetota	c__OM190	o__midas_o_2104	f__midas_f_2104	g__midas_g_4089	s__midas_s_8439
OTU_2617	0	0	11	12	1	2	16	18	10	13	0	0	k__Bacteria	p__Actinobacteriota	c__Actinobacteria	o__Corynebacteriales	f__Mycobacteriaceae	g__Mycobacterium	s__midas_s_18410
OTU_1671	0	0	1	1	0	2	17	24	20	16	0	2	k__Bacteria	p__Proteobacteria	c__Alphaproteobacteria	o__Rhizobiales	f__Hyphomicrobiaceae	g__Hyphomicrobium	s__midas_s_261
OTU_2614	2	0	3	4	30	23	1	1	6	8	4	1	k__Bacteria	p__Desulfobacterota	c__Desulfobulbia	o__Desulfobulbales	f__Desulfobulbaceae	g__Desulfobulbus	s__midas_s_26965
OTU_981	1	0	24	26	20	12	0	0	0	0	0	0	k__Bacteria	p__Verrucomicrobiota	c__Verrucomicrobiae	o__Verrucomicrobiales	f__Verrucomicrobiaceae	g__midas_g_73608
OTU_1954	0	0	20	12	1	0	15	4	6	3	14	8	k__Bacteria	p__Desulfobacterota	c__midas_c_41	o__midas_o_2276	f__midas_f_51851	g__midas_g_51923
OTU_2666	39	15	0	2	1	0	3	11	2	6	0	4	k__Bacteria	p__Proteobacteria	c__Alphaproteobacteria	o__Defluviicoccales	f__Defluviicoccaceae	g__Defluviicoccus	s__midas_s_2639
OTU_392	6	3	7	10	0	1	6	4	12	22	4	8	k__Bacteria	p__Proteobacteria	c__Gammaproteobacteria	o__Pseudomonadales	f__Pseudomonadaceae	g__Pseudomonas	s__Pseudomonas_alcaligenes
OTU_1584	1	0	21	30	0	0	0	0	0	0	15	15	k__Bacteria	p__Myxococcota	c__Polyangia	o__Polyangiales	f__BIrii41	g__midas_g_3573	s__midas_s_6744
OTU_728	0	2	6	10	10	7	2	13	5	3	9	15	k__Bacteria	p__Desulfobacterota	c__Desulfomonilia	o__Desulfomonilales	f__Desulfomonilaceae	g__Desulfomonile
OTU_791	0	0	8	9	2	3	14	13	16	16	0	1	k__Bacteria	p__Bacteroidota	c__Bacteroidia	o__Chitinophagales	f__Saprospiraceae	g__midas_g_1409	s__midas_s_15606
OTU_898	0	0	32	31	9	3	1	0	0	0	3	3	k__Bacteria	p__Myxococcota	c__Polyangia	o__Polyangiales	f__Sandaracinaceae	g__midas_g_17264	s__midas_s_17264
OTU_3001	0	0	5	9	0	0	13	20	20	15	0	0	k__Bacteria	p__Proteobacteria	c__Gammaproteobacteria	o__Chromatiales	f__Chromatiaceae	g__midas_g_18201	s__midas_s_18201
OTU_1850	0	0	2	5	41	33	0	0	1	0	0	0	k__Bacteria	p__Proteobacteria	c__Gammaproteobacteria	o__Run-SP154	f__midas_f_27	g__midas_g_70	s__midas_s_10628
OTU_3381	0	0	20	27	4	3	6	5	3	1	6	7	k__Bacteria	p__Actinobacteriota	c__Thermoleophilia	o__Gaiellales	f__Gaiellaceae	g__Gaiella
OTU_3276	0	0	4	7	1	0	15	14	17	24	0	0	k__Bacteria	p__Bacteroidota	c__Bacteroidia	o__Chitinophagales	f__37-13	g__midas_g_11689	s__midas_s_11926
OTU_295	0	0	7	12	28	35	0	0	0	0	0	0	k__Bacteria	p__Chloroflexi	c__Anaerolineae	o__Caldilineales	f__Caldilineaceae	g__midas_g_2138	s__midas_s_23430
OTU_1643	0	0	0	0	0	0	34	21	12	12	0	2	k__Bacteria	p__Proteobacteria	c__Alphaproteobacteria	o__Rhizobiales	f__Xanthobacteraceae	g__Pseudolabrys
OTU_2292	0	0	1	1	1	0	22	15	23	18	0	0	k__Bacteria	p__Planctomycetota	c__Planctomycetes	o__Planctomycetales	f__midas_f_1792	g__midas_g_75067
OTU_1291	0	0	0	0	0	0	0	0	0	0	40	41
OTU_3246	0	1	0	0	0	0	33	19	20	8	0	0	k__Bacteria	p__Actinobacteriota	c__Actinobacteria	o__Propionibacteriales	f__Nocardioidaceae	g__midas_g_13750	s__midas_s_13750
OTU_2466	0	0	6	10	35	30	0	0	0	0	0	0	k__Bacteria	p__Chloroflexi	c__Anaerolineae	o__Anaerolineales	f__Anaerolineaceae	g__Anaerolinea	s__midas_s_39192
OTU_543	0	2	28	36	3	8	0	0	0	0	0	4	k__Bacteria	p__Verrucomicrobiota	c__Verrucomicrobiae	o__Opitutales	f__Opitutaceae	g__Lacunisphaera	s__midas_s_11475
OTU_2875	0	0	30	34	5	9	0	0	1	2	0	0	k__Bacteria	p__Sumerlaeota	c__Sumerlaeia	o__midas_o_3047	f__midas_f_4465	g__midas_g_4465	s__midas_s_4465
OTU_1782	65	16	0	0	0	0	0	0	0	0	0	0	k__Bacteria	p__Proteobacteria	c__Alphaproteobacteria	o__Rhodobacterales	f__Rhodobacteraceae	g__midas_g_75	s__midas_s_14681
OTU_1761	0	0	0	0	0	0	16	27	18	20	0	0	k__Bacteria	p__Latescibacterota	c__midas_c_18	o__midas_o_753	f__midas_f_753
OTU_2781	0	0	34	35	8	4	0	0	0	0	0	0
OTU_3273	51	29	0	0	0	0	0	0	0	0	0	0	k__Bacteria	p__Planctomycetota	c__Planctomycetes	o__Planctomycetales	f__Rubinisphaeraceae	g__midas_g_1221	s__midas_s_1417
OTU_1416	2	1	8	17	1	2	13	13	10	13	0	0	k__Bacteria	p__Proteobacteria	c__Alphaproteobacteria	o__Dongiales	f__Dongiaceae	g__Dongia	s__Dongia_mobilis
OTU_1421	37	22	4	3	4	9	0	0	0	0	0	1	k__Bacteria	p__Verrucomicrobiota	c__Verrucomicrobiae	o__Opitutales	f__Opitutaceae	g__Cephaloticoccus	s__midas_s_8201
OTU_3309	0	0	2	1	0	0	0	1	0	0	33	43	k__Bacteria	p__Bacteroidota	c__Ignavibacteria	o__Ignavibacteriales	f__LD-RB-34	g__midas_g_1343	s__midas_s_12062
OTU_1860	50	30	0	0	0	0	0	0	0	0	0	0	k__Bacteria	p__Bacteroidota	c__Ignavibacteria	o__Ignavibacteriales	f__Melioribacteraceae	g__IheB3-7	s__midas_s_11516
OTU_1788	0	0	0	1	0	0	0	0	0	0	39	40	k__Bacteria	p__Chloroflexi	c__Anaerolineae	o__RBG-13-54-9	f__midas_f_8354	g__midas_g_9613	s__midas_s_9613
OTU_781	61	19	0	0	0	0	0	0	0	0	0	0	k__Bacteria	p__Proteobacteria	c__Alphaproteobacteria	o__Rhodospirillales	f__midas_f_7641	g__midas_g_9129	s__midas_s_9129
OTU_1393	0	0	0	2	36	41	0	0	0	0	0	0	k__Bacteria	p__Firmicutes	c__Clostridia	o__Oscillospirales	f__Hungateiclostridiaceae	g__Ercella	s__midas_s_59197
OTU_1605	0	0	0	0	0	0	0	0	0	0	38	41	k__Bacteria	p__Verrucomicrobiota	c__Verrucomicrobiae	o__Pedosphaerales	f__Pedosphaeraceae
OTU_1583	0	0	7	7	9	11	12	12	12	9	0	0	k__Bacteria	p__Proteobacteria	c__Alphaproteobacteria	o__Rhizobiales	f__Pleomorphomonadaceae	g__Prosthecomicrobium	s__midas_s_4353
OTU_1000	49	30	0	0	0	0	0	0	0	0	0	0	k__Bacteria	p__Chloroflexi	c__Chloroflexia	o__Chloroflexales	f__Roseiflexaceae	g__Kouleothrix	s__midas_s_1244
OTU_2217	0	0	1	1	0	3	0	2	0	2	37	33	k__Bacteria	p__Proteobacteria	c__Gammaproteobacteria	o__midas_o_26	f__midas_f_98	g__midas_g_13324
OTU_2408	42	25	0	4	0	0	1	0	1	2	1	3	k__Bacteria	p__Proteobacteria	c__Gammaproteobacteria	o__Burkholderiales	f__Comamonadaceae	g__Ideonella	s__midas_s_15639
OTU_688	0	0	2	2	30	44	0	1	0	0	0	0	k__Bacteria	p__Chloroflexi	c__Anaerolineae	o__Anaerolineales	f__Anaerolineaceae	g__Flexilinea	s__Flexilinea_flocculi
OTU_2256	0	0	11	19	24	25	0	0	0	0	0	0	k__Bacteria	p__Planctomycetota	c__Phycisphaerae	o__mle1-8	f__midas_f_1686
OTU_3213	0	0	13	19	2	3	11	17	4	4	3	3	k__Bacteria	p__Chloroflexi	c__Dehalococcoidia	o__S085	f__midas_f_21064	g__midas_g_38955	s__midas_s_38955
OTU_995	0	0	0	0	0	0	16	27	21	14	0	0	k__Bacteria	p__Patescibacteria	c__Gracilibacteria	o__Ca_Peribacteria	f__midas_f_6329	g__midas_g_32441
OTU_2082	37	21	0	2	0	0	4	3	5	4	0	2	k__Bacteria	p__Proteobacteria	c__Alphaproteobacteria	o__Rhodobacterales	f__Rhodobacteraceae	g__Rhodobacter
OTU_1832	47	31	0	0	0	0	0	0	0	0	0	0	k__Bacteria	p__Firmicutes	c__Bacilli	o__Bacillales	f__midas_f_32568	g__midas_g_32568	s__midas_s_59779
OTU_2994	0	0	0	0	0	0	12	9	33	24	0	0	k__Bacteria	p__Bacteroidota	c__Bacteroidia	o__Bacteroidetes_VC2.1_Bac22	f__midas_f_27512	g__midas_g_35053
OTU_2144	0	0	0	0	1	1	0	0	0	0	35	41	k__Bacteria	p__Gemmatimonadota	c__Gemmatimonadetes	o__Gemmatimonadales	f__Gemmatimonadaceae	g__midas_g_992	s__midas_s_992
OTU_1403	0	0	0	0	0	0	16	16	24	21	0	0	k__Bacteria	p__Cyanobacteria	c__Vampirivibrionia	o__Gastranaerophilales	f__midas_f_20398
OTU_765	0	0	36	39	1	1	0	0	0	0	0	0	k__Bacteria	p__Planctomycetota	c__Planctomycetes	o__Pirellulales	f__Pirellulaceae	g__midas_g_562	s__midas_s_35423
OTU_575	0	0	16	28	2	5	3	6	6	10	1	0	k__Bacteria	p__Verrucomicrobiota	c__Verrucomicrobiae	o__Pedosphaerales	f__Pedosphaeraceae	g__Oikopleura
OTU_1580	42	33	1	1	0	0	0	0	0	0	0	0	k__Bacteria	p__Myxococcota	c__Myxococcia	o__Myxococcales	f__Myxococcaceae	g__P3OB-42
OTU_573	0	0	36	40	0	0	0	0	0	0	0	0	k__Bacteria	p__Myxococcota	c__Myxococcia	o__Myxococcales	f__Myxococcaceae	g__KD3-10	s__midas_s_48247
OTU_1758	1	1	14	7	2	5	3	0	1	4	19	19	k__Bacteria	p__Verrucomicrobiota	c__Verrucomicrobiae	o__Pedosphaerales	f__Pedosphaeraceae	g__Oikopleura	s__midas_s_66985
OTU_2673	0	0	19	25	0	0	0	1	4	2	14	11	k__Bacteria	p__Proteobacteria	c__Gammaproteobacteria	o__Pseudomonadales	f__Moraxellaceae	g__Agitococcus_lubricus_group	s__midas_s_11616
OTU_2287	0	0	2	14	23	25	2	4	2	4	0	0	k__Bacteria	p__Proteobacteria	c__Gammaproteobacteria	o__Competibacterales	f__Competibacteraceae	g__Ca_Competibacter	s__midas_s_5741
OTU_986	0	0	0	3	42	31	0	0	0	0	0	0	k__Bacteria	p__Bacteroidota	c__Bacteroidia	o__Sphingobacteriales	f__KD1-131	g__midas_g_32695	s__midas_s_60597
OTU_1795	0	0	16	11	3	3	10	9	10	14	0	0	k__Bacteria	p__Proteobacteria	c__Alphaproteobacteria	o__Sphingomonadales	f__Sphingomonadaceae	g__Altererythrobacter	s__midas_s_14289
OTU_2506	0	0	16	21	10	4	4	10	5	6	0	0	k__Bacteria	p__Actinobacteriota	c__Acidimicrobiia	o__Microtrichales	f__Microtrichaceae	g__midas_g_1877	s__midas_s_26066
OTU_2255	0	0	3	1	0	3	11	15	26	17	0	0	k__Bacteria	p__Bacteroidota	c__Bacteroidia	o__Chitinophagales	f__Saprospiraceae	g__midas_g_6	s__midas_s_11338
OTU_815	0	0	0	1	0	0	15	21	19	20	0	0	k__Bacteria	p__Chloroflexi	c__Anaerolineae	o__Anaerolineales	f__Anaerolineaceae	g__midas_g_53284	s__midas_s_56627
OTU_2971	0	0	24	36	3	2	0	0	0	0	8	3	k__Bacteria	p__Planctomycetota	c__Planctomycetes	o__Gemmatales	f__Gemmataceae	g__midas_g_7755	s__midas_s_7755
OTU_572	3	0	17	12	0	1	10	9	5	10	3	5	k__Bacteria	p__Proteobacteria	c__Gammaproteobacteria	o__Xanthomonadales	f__Rhodanobacteraceae	g__midas_g_2835	s__midas_s_37147
OTU_773	0	0	21	24	7	9	4	5	2	2	0	1	k__Bacteria	p__Proteobacteria	c__Alphaproteobacteria	o__midas_o_24	f__midas_f_107	g__midas_g_37712	s__midas_s_37712
OTU_1747	0	0	22	28	10	14	0	0	0	0	0	1	k__Bacteria	p__Planctomycetota	c__Planctomycetes	o__Pirellulales	f__Pirellulaceae	g__Pir4_lineage	s__midas_s_20025
OTU_3006	0	0	12	10	0	0	12	20	14	7	0	0	k__Bacteria	p__Proteobacteria	c__Alphaproteobacteria	o__Rhizobiales	f__Hyphomicrobiaceae	g__midas_g_648	s__midas_s_648
OTU_1268	0	0	3	0	1	4	14	9	23	21	0	0
OTU_1797	0	0	7	5	1	0	18	22	13	6	1	2	k__Bacteria	p__Proteobacteria	c__Alphaproteobacteria	o__Rhodobacterales	f__Rhodobacteraceae	g__midas_g_3786	s__midas_s_33927
OTU_2702	0	0	7	16	2	0	13	6	16	15	0	0	k__Bacteria	p__Proteobacteria	c__Alphaproteobacteria	o__Azospirillales	f__midas_f_406	g__midas_g_2759	s__midas_s_35321
OTU_2845	48	26	0	0	0	0	0	0	0	0	0	0	k__Bacteria	p__Proteobacteria	c__Gammaproteobacteria	o__Competibacterales	f__Competibacteraceae	g__Ca_Competibacter	s__midas_s_291
OTU_3342	0	0	0	0	31	33	0	0	3	1	4	2	k__Bacteria	p__Firmicutes	c__Negativicutes	o__Veillonellales-Selenomonadales	f__Selenomonadaceae	g__Megamonas	s__Megamonas_funiformis
OTU_946	0	0	30	20	3	1	9	6	2	3	0	0	k__Bacteria	p__Verrucomicrobiota	c__Verrucomicrobiae	o__Methylacidiphilales	f__Methylacidiphilaceae	g__midas_g_68336	s__midas_s_68336
OTU_680	0	0	6	11	15	11	14	8	6	2	0	0	k__Bacteria	p__Chloroflexi	c__Anaerolineae	o__Caldilineales	f__Caldilineaceae	g__midas_g_1422
OTU_1201	0	0	0	0	0	0	26	16	20	11	0	0	k__Bacteria	p__Myxococcota	c__Myxococcia	o__Myxococcales	f__Myxococcaceae	g__P3OB-42	s__midas_s_39372
OTU_2005	0	0	0	0	0	0	0	0	0	0	35	38
OTU_1917	0	0	1	0	1	0	22	17	17	13	1	1	k__Bacteria	p__Desulfobacterota	c__midas_c_41	o__midas_o_2276	f__midas_f_51851	g__midas_g_51923
OTU_1376	0	0	2	3	0	1	0	0	0	0	35	32	k__Bacteria	p__Proteobacteria	c__Gammaproteobacteria	o__Chromatiales	f__Chromatiaceae	g__Ca_Thiobios	s__midas_s_10479
OTU_2783	0	0	1	0	0	0	19	12	23	18	0	0	k__Bacteria	p__Bacteroidota	c__Bacteroidia	o__Chitinophagales	f__Saprospiraceae	g__midas_g_1336
OTU_1428	0	0	29	35	4	4	0	0	0	0	0	0	k__Bacteria	p__Chloroflexi	c__Anaerolineae	o__SBR1031	f__A4b	g__midas_g_5525	s__midas_s_28296
OTU_777	0	0	0	0	0	0	0	0	0	0	30	42
OTU_1440	5	2	0	1	8	17	8	0	4	4	12	11	k__Bacteria	p__Proteobacteria	c__Alphaproteobacteria	o__Sphingomonadales	f__Sphingomonadaceae	g__Novosphingobium	s__midas_s_14396
OTU_631	0	0	6	3	1	2	15	24	8	13	0	0	k__Bacteria	p__Planctomycetota	c__Planctomycetes	o__Pirellulales	f__Pirellulaceae	g__Blastopirellula	s__midas_s_9335
OTU_2679	0	0	0	0	0	0	0	0	0	0	39	33
OTU_3209	0	0	0	0	0	0	0	0	0	0	25	47	k__Bacteria	p__Planctomycetota	c__Planctomycetes	o__Pirellulales	f__Pirellulaceae	g__Pirellula	s__midas_s_39501
OTU_3333	0	0	22	32	0	2	5	6	2	3	0	0	k__Bacteria	p__Chloroflexi	c__Anaerolineae	o__SBR1031	f__midas_f_119	g__midas_g_1676	s__midas_s_1676
OTU_2929	46	26	0	0	0	0	0	0	0	0	0	0	k__Bacteria	p__Proteobacteria	c__Alphaproteobacteria	o__Micavibrionales	f__midas_f_2019	g__midas_g_2087	s__midas_s_2087
OTU_2736	0	0	14	22	1	2	8	12	4	9	0	0	k__Bacteria	p__Proteobacteria	c__Gammaproteobacteria	o__Run-SP154	f__midas_f_27	g__midas_g_3775	s__midas_s_21459
OTU_1266	0	0	0	0	0	0	0	0	0	0	36	36	k__Bacteria	p__Proteobacteria	c__Gammaproteobacteria	o__Burkholderiales	f__Nitrosomonadaceae	g__966-1
OTU_1972	0	0	0	1	0	0	0	0	0	0	35	36	k__Bacteria	p__Chloroflexi	c__OLB14	o__midas_o_731	f__midas_f_5900	g__midas_g_75025
OTU_3104	0	0	14	6	2	2	9	17	17	5	0	0	k__Bacteria	p__Actinobacteriota	c__Actinobacteria	o__Micrococcales	f__Dermatophilaceae	g__midas_g_724
OTU_1257	0	0	9	0	0	1	15	11	20	12	3	1	k__Bacteria	p__Desulfobacterota	c__Syntrophorhabdia	o__Syntrophorhabdales	f__Syntrophorhabdaceae	g__Syntrophorhabdus
OTU_755	0	0	1	2	31	36	0	1	0	0	1	0	k__Bacteria	p__Actinobacteriota	c__Coriobacteriia	o__Coriobacteriales	f__Atopobiaceae	g__Atopobium	s__midas_s_3545
OTU_1566	0	0	0	1	9	9	9	15	14	14	0	0	k__Archaea	p__Halobacterota	c__Methanomicrobia	o__Methanomicrobiales	f__Methanoregulaceae
OTU_3118	0	1	0	0	0	1	16	15	18	20	0	0	k__Bacteria	p__Desulfobacterota	c__Desulfobacteria	o__Desulfobacterales	f__Desulfosarcinaceae	g__Desulfatitalea
OTU_521	1	0	24	23	6	3	1	0	3	0	7	3	k__Bacteria	p__Chloroflexi	c__Chloroflexia	o__Chloroflexales	f__Roseiflexaceae	g__midas_g_82618	s__midas_s_82618
OTU_1921	0	0	23	39	0	3	2	3	1	0	0	0	k__Bacteria	p__Planctomycetota	c__Planctomycetes	o__Gemmatales	f__Gemmataceae	g__midas_g_2916
OTU_1539	44	20	2	4	0	0	0	0	0	0	0	1	k__Bacteria	p__Chloroflexi	c__Anaerolineae	o__SBR1031	f__midas_f_12777	g__midas_g_31066
OTU_1624	0	0	25	46	0	0	0	0	0	0	0	0	k__Bacteria	p__Myxococcota	c__Polyangia	o__Polyangiales	f__Polyangiaceae	g__Byssovorax	s__midas_s_9277
OTU_1778	0	0	12	13	2	0	5	11	13	8	4	3	k__Bacteria	p__Proteobacteria	c__Gammaproteobacteria	o__Acidithiobacillales	f__Acidithiobacillaceae	g__KCM-B-112	s__midas_s_22781
OTU_1992	0	0	0	0	0	0	23	19	18	11	0	0	k__Bacteria	p__Desulfobacterota	c__Desulfobacteria	o__Desulfobacterales	f__Desulfosarcinaceae	g__Sva0081_sediment_group
OTU_771	0	0	0	0	0	0	18	18	21	14	0	0	k__Bacteria	p__Planctomycetota	c__Phycisphaerae	o__Phycisphaerales	f__Phycisphaeraceae	g__midas_g_23552	s__midas_s_23552
OTU_1851	0	0	0	0	34	36	0	0	0	0	0	0
OTU_377	26	5	0	0	0	0	8	8	3	1	8	11	k__Bacteria	p__Proteobacteria	c__Alphaproteobacteria	o__Rhizobiales	f__Rhizobiaceae	g__Allorhizobium-Neorhizobium-Pararhizobium-Rhizobium
OTU_2701	0	0	0	0	0	0	0	0	0	0	35	35	k__Bacteria	p__Acidobacteriota	c__Blastocatellia	o__Blastocatellales	f__Blastocatellaceae	g__JGI_0001001-H03	s__midas_s_24023
OTU_1812	0	0	23	17	0	4	3	2	5	2	5	9	k__Bacteria	p__Planctomycetota	c__Planctomycetes	o__Planctomycetales	f__Gimesiaceae	g__midas_g_8106	s__midas_s_43662
OTU_1492	0	1	5	8	5	7	5	12	9	12	2	4	k__Bacteria	p__Proteobacteria	c__Alphaproteobacteria	o__Sphingomonadales	f__Sphingomonadaceae	g__Novosphingobium	s__midas_s_1425
OTU_908	0	0	0	1	34	35	0	0	0	0	0	0
OTU_2452	0	0	21	36	2	0	3	1	4	3	0	0	k__Bacteria	p__Planctomycetota	c__OM190	o__midas_o_2104	f__midas_f_2104	g__midas_g_23116	s__midas_s_56646
OTU_3470	0	0	0	0	0	0	0	0	0	0	26	44	k__Bacteria	p__Chloroflexi	c__Anaerolineae	o__C10-SB1A	f__Amarolineaceae	g__midas_g_2527	s__midas_s_22705
OTU_1934	44	25	0	0	0	0	0	0	0	0	0	0	k__Bacteria	p__Bacteroidota	c__Bacteroidia	o__Chitinophagales	f__Saprospiraceae	g__midas_g_1063	s__midas_s_11136
OTU_1049	0	0	2	2	33	27	0	0	1	1	3	0	k__Bacteria	p__Firmicutes	c__Negativicutes	o__Veillonellales-Selenomonadales	f__Veillonellaceae	g__Veillonella	s__midas_s_13406
OTU_1554	0	0	22	15	6	5	7	7	1	6	0	0	k__Bacteria	p__Planctomycetota	c__Planctomycetes	o__Pirellulales	f__Pirellulaceae	g__Pirellula
OTU_1903	0	0	34	33	1	1	0	0	0	0	0	0	k__Bacteria	p__Planctomycetota	c__Planctomycetes	o__Pirellulales	f__Pirellulaceae
OTU_1649	0	0	0	0	1	0	0	0	0	0	35	33	k__Bacteria	p__Planctomycetota	c__Planctomycetes	o__Pirellulales	f__Pirellulaceae	g__Pir4_lineage	s__midas_s_38137
OTU_3442	0	0	25	32	5	1	0	0	0	0	1	5	k__Bacteria	p__Chloroflexi	c__Anaerolineae	o__Anaerolineales	f__Anaerolineaceae	g__midas_g_17398
OTU_1971	0	0	3	15	1	1	12	18	5	12	2	0	k__Bacteria	p__Planctomycetota	c__Planctomycetes	o__Pirellulales	f__Pirellulaceae	g__Pirellula
OTU_877	43	26	0	0	0	0	0	0	0	0	0	0	k__Bacteria	p__Bacteroidota	c__Bacteroidia	o__Sphingobacteriales	f__NS11-12_marine_group	g__midas_g_16873	s__midas_s_31103
OTU_1306	0	0	1	3	33	23	0	0	4	0	4	1	k__Archaea	p__Euryarchaeota	c__Methanobacteria	o__Methanobacteriales	f__Methanobacteriaceae	g__Methanobacterium
OTU_1066	45	23	0	0	0	0	0	0	0	0	0	0	k__Bacteria	p__Verrucomicrobiota	c__Verrucomicrobiae	o__Verrucomicrobiales	f__Verrucomicrobiaceae	g__midas_g_3432	s__midas_s_3432
OTU_2305	0	0	0	6	0	0	15	27	10	10	0	0	k__Bacteria	p__Proteobacteria	c__Gammaproteobacteria	o__Chromatiales	f__Chromatiaceae	g__midas_g_13270	s__midas_s_29560
OTU_1887	0	0	23	21	4	5	0	0	0	0	7	8	k__Bacteria	p__Planctomycetota	c__Planctomycetes	o__Gemmatales	f__Gemmataceae	g__midas_g_53606
OTU_1051	0	0	13	14	2	1	5	7	12	11	1	2	k__Bacteria	p__MBNT15	c__midas_c_1441	o__midas_o_43220	f__midas_f_43220	g__midas_g_43220	s__midas_s_43220
OTU_2586	0	0	0	0	0	0	37	16	8	7	0	0	k__Bacteria	p__Planctomycetota	c__Planctomycetes	o__Pirellulales	f__Pirellulaceae	g__midas_g_40284
OTU_1940	0	0	0	0	0	0	0	0	0	0	29	39	k__Bacteria	p__Actinobacteriota	c__Thermoleophilia	o__Solirubrobacterales	f__67-14
OTU_2214	0	0	8	10	0	0	5	7	15	10	7	6	k__Bacteria	p__Proteobacteria	c__Gammaproteobacteria	o__Pseudomonadales	f__Moraxellaceae	g__Alkanindiges	s__midas_s_11854
OTU_1104	0	0	7	1	3	1	18	14	12	12	0	0	k__Bacteria	p__Myxococcota	c__Polyangia	o__Polyangiales	f__Sandaracinaceae	g__midas_g_16461	s__midas_s_33185
OTU_2333	0	0	27	34	5	2	0	0	0	0	0	0	k__Bacteria	p__Proteobacteria	c__Gammaproteobacteria	o__Burkholderiales	f__Nitrosomonadaceae	g__oc32	s__midas_s_63154
OTU_2227	0	0	20	14	4	3	7	2	8	4	4	2	k__Bacteria	p__Proteobacteria	c__Gammaproteobacteria	o__Burkholderiales	f__TRA3-20	g__midas_g_1667	s__midas_s_1667
OTU_1252	0	0	0	0	0	0	0	0	0	0	30	37	k__Bacteria	p__Proteobacteria	c__Alphaproteobacteria	o__Rhizobiales	f__A0839	g__midas_g_1586	s__midas_s_20317
OTU_772	0	0	6	8	1	3	7	7	5	4	17	9	k__Bacteria	p__Latescibacterota	c__midas_c_18	o__midas_o_962	f__midas_f_962	g__midas_g_25744	s__midas_s_25744
OTU_1479	0	0	21	25	0	1	1	0	0	0	10	9	k__Bacteria	p__Latescibacterota	c__midas_c_18	o__midas_o_753	f__midas_f_1938	g__midas_g_2686	s__midas_s_4659
OTU_2692	4	3	13	17	18	8	0	2	0	0	2	0	k__Bacteria	p__Proteobacteria	c__Alphaproteobacteria	o__Dongiales	f__Dongiaceae	g__Dongia	s__midas_s_19814
OTU_1944	0	0	33	33	0	1	0	0	0	0	0	0	k__Bacteria	p__Acidobacteriota	c__Blastocatellia	o__11-24	f__midas_f_14138	g__midas_g_23755	s__midas_s_23755
OTU_737	0	0	5	6	17	24	3	5	2	5	0	0	k__Archaea	p__Halobacterota	c__Methanomicrobia	o__Methanomicrobiales	f__Methanoregulaceae
OTU_2223	0	0	15	18	17	17	0	0	0	0	0	0	k__Bacteria	p__Acidobacteriota	c__Subgroup_22	o__midas_o_28	f__midas_f_4502	g__midas_g_50454	s__midas_s_50454
OTU_323	0	0	2	4	36	25	0	0	0	0	0	0	k__Bacteria	p__Bacteroidota	c__Bacteroidia	o__Sphingobacteriales	f__Lentimicrobiaceae	g__midas_g_45193	s__midas_s_45193
OTU_2462	0	0	32	33	1	0	0	0	0	0	0	0	k__Bacteria	p__Proteobacteria	c__Alphaproteobacteria	o__midas_o_24	f__midas_f_107	g__midas_g_32584	s__midas_s_32584
OTU_2831	0	0	0	0	0	0	0	0	0	0	23	43	k__Bacteria	p__Patescibacteria	c__Gracilibacteria	o__Ca_Peregrinibacteria	f__midas_f_15268	g__midas_g_15268
OTU_1188	0	0	0	0	0	0	12	17	22	15	0	0	k__Bacteria	p__Sumerlaeota	c__Sumerlaeia	o__midas_o_3047	f__midas_f_4465	g__midas_g_35912	s__midas_s_35912
OTU_1119	0	0	0	0	0	0	0	0	0	0	28	38	k__Bacteria	p__Bacteroidota	c__Bacteroidia	o__Chitinophagales	f__37-13	g__midas_g_1851	s__midas_s_24232
OTU_2349	0	0	1	3	0	1	9	15	24	13	0	0	k__Bacteria	p__Planctomycetota	c__Planctomycetes	o__Gemmatales	f__Gemmataceae
OTU_2149	0	0	3	7	0	0	24	13	4	4	3	8	k__Bacteria	p__Actinobacteriota	c__Thermoleophilia	o__Solirubrobacterales	f__67-14	g__midas_g_20949	s__midas_s_20949
OTU_2350	0	0	0	1	28	37	0	0	0	0	0	0	k__Bacteria	p__Proteobacteria	c__Gammaproteobacteria	o__Burkholderiales	f__Rhodocyclaceae
OTU_2865	0	0	23	26	6	9	0	0	0	0	2	0	k__Bacteria	p__Proteobacteria	c__Gammaproteobacteria	o__Nitrosococcales	f__Nitrosococcaceae	g__CI75cm.2.12	s__midas_s_16485
OTU_1082	0	0	0	0	32	34	0	0	0	0	0	0
OTU_603	38	27	0	0	0	0	0	0	0	0	0	0	k__Bacteria	p__Spirochaetota	c__Spirochaetia	o__Spirochaetales	f__Spirochaetaceae
OTU_734	0	0	21	15	4	3	10	4	0	2	1	5	k__Bacteria	p__Actinobacteriota	c__Acidimicrobiia	o__Microtrichales	f__Ilumatobacteraceae	g__midas_g_38445	s__midas_s_38445
OTU_767	41	2	0	0	0	0	3	4	5	5	2	3	k__Bacteria	p__Proteobacteria	c__Gammaproteobacteria	o__Xanthomonadales	f__Xanthomonadaceae	g__Pseudoxanthomonas	s__midas_s_22181
OTU_999	0	0	21	40	2	1	0	0	0	1	0	0	k__Bacteria	p__Proteobacteria	c__Alphaproteobacteria	o__midas_o_406	f__midas_f_18257	g__midas_g_18301	s__midas_s_18301
OTU_1052	0	0	19	13	0	1	6	9	5	7	1	4	k__Bacteria	p__Proteobacteria	c__Alphaproteobacteria	o__Rhodobacterales	f__Rhodobacteraceae	g__Bauldia	s__midas_s_26721
OTU_1226	0	0	34	26	2	2	1	0	0	0	0	0	k__Bacteria	p__Planctomycetota	c__Planctomycetes	o__midas_o_1071	f__midas_f_1071	g__midas_g_7408	s__midas_s_31308
OTU_778	46	19	0	0	0	0	0	0	0	0	0	0	k__Bacteria	p__Bacteroidota	c__Bacteroidia	o__Bacteroidales	f__Prolixibacteraceae	g__WCHB1-32	s__midas_s_18952
OTU_1481	0	0	18	27	3	2	0	0	0	0	8	7	k__Bacteria	p__Planctomycetota	c__Planctomycetes	o__Pirellulales	f__Pirellulaceae
OTU_384	0	0	3	6	33	21	0	1	0	0	1	0	k__Bacteria	p__Proteobacteria	c__Gammaproteobacteria	o__Burkholderiales	f__Burkholderiaceae	g__Lautropia	s__midas_s_24731
OTU_975	0	0	0	0	0	0	0	0	0	0	30	35	k__Bacteria	p__Bacteroidota	c__Bacteroidia	o__Cytophagales	f__Microscillaceae	g__midas_g_22658	s__midas_s_32185
OTU_2944	35	29	0	0	0	0	0	0	0	0	0	0	k__Bacteria	p__Spirochaetota	c__Spirochaetia	o__Spirochaetales	f__Spirochaetaceae	g__Treponema
OTU_2742	0	0	0	0	0	1	8	13	24	18	0	0	k__Bacteria	p__Spirochaetota	c__MVP-15	o__midas_o_6772	f__midas_f_6772	g__midas_g_6772
OTU_1867	0	0	8	5	0	2	0	3	0	0	21	25	k__Bacteria	p__Proteobacteria	c__Alphaproteobacteria	o__midas_o_406	f__midas_f_18257	g__midas_g_18301	s__midas_s_18301
OTU_1886	0	0	7	6	2	2	8	9	8	10	6	6	k__Bacteria	p__Acidobacteriota	c__Acidobacteriae	o__Bryobacterales	f__Bryobacteraceae	g__Bryobacter	s__midas_s_1182
OTU_1996	0	0	14	13	3	1	8	13	9	3	0	0	k__Bacteria	p__Planctomycetota	c__Planctomycetes	o__midas_o_1071
OTU_1039	1	3	0	0	0	0	5	7	23	25	0	0
OTU_1829	0	0	29	20	7	5	0	0	0	0	3	0	k__Bacteria	p__Chloroflexi	c__Anaerolineae	o__Anaerolineales	f__Anaerolineaceae	g__midas_g_11967	s__midas_s_38636
OTU_2070	0	0	0	0	0	0	11	12	18	23	0	0
OTU_2346	0	0	0	0	32	32	0	0	0	0	0	0
OTU_1828	0	0	2	5	0	1	0	0	0	0	29	27	k__Bacteria	p__Planctomycetota	c__Planctomycetes	o__Pirellulales	f__Pirellulaceae	g__Pir4_lineage	s__midas_s_22134
OTU_640	0	0	17	11	16	12	2	6	0	0	0	0	k__Bacteria	p__Chloroflexi	c__KD4-96	o__midas_o_3277	f__midas_f_3277	g__midas_g_3604	s__midas_s_3604
OTU_484	0	0	4	6	0	2	6	21	11	6	4	3	k__Bacteria	p__Planctomycetota	c__Planctomycetes	o__Gemmatales	f__Gemmataceae	g__midas_g_63198	s__midas_s_63198
OTU_2322	0	0	3	1	37	22	0	0	0	0	0	0	k__Bacteria	p__Bacteroidota	c__Bacteroidia	o__Bacteroidales	f__Williamwhitmaniaceae	g__Blvii28_wastewater-sludge_group	s__midas_s_2247
OTU_2786	0	0	15	10	0	0	0	0	0	0	22	16	k__Bacteria	p__Planctomycetota	c__Planctomycetes	o__Gemmatales	f__Gemmataceae	g__midas_g_84142
OTU_2972	0	0	0	6	0	1	1	3	1	1	26	24	k__Bacteria	p__Dadabacteria	c__Dadabacteriia	o__Dadabacteriales	f__midas_f_603	g__midas_g_603	s__midas_s_39581
OTU_721	0	0	7	14	3	4	6	11	8	6	2	2	k__Bacteria	p__Chloroflexi	c__Anaerolineae	o__Anaerolineales	f__Anaerolineaceae	g__midas_g_22719
OTU_1835	50	13	0	0	0	0	0	0	0	0	0	0	k__Bacteria	p__Spirochaetota	c__Spirochaetia	o__Spirochaetales	f__Spirochaetaceae	g__midas_g_39476	s__midas_s_43579
OTU_644	0	0	21	20	1	3	2	6	0	2	2	6	k__Bacteria	p__Planctomycetota	c__Planctomycetes	o__midas_o_1071	f__midas_f_1071	g__midas_g_4677	s__midas_s_43481
OTU_1199	0	0	0	0	0	0	0	0	0	0	37	26
OTU_1704	13	1	6	6	2	0	7	6	5	10	3	4	k__Bacteria	p__Proteobacteria	c__Alphaproteobacteria	o__Rhodobacterales	f__Rhodobacteraceae	g__midas_g_436	s__midas_s_4272
OTU_2301	0	0	33	25	1	3	0	1	0	0	0	0	k__Bacteria	p__Planctomycetota	c__Planctomycetes	o__Pirellulales	f__Pirellulaceae	g__Pirellula	s__midas_s_46716
OTU_1251	0	0	0	1	0	1	0	0	0	0	28	33	k__Bacteria	p__Nitrospirota	c__Nitrospiria	o__Nitrospirales	f__Nitrospiraceae	g__Nitrospira	s__Nitrospira_nitrosa
OTU_942	0	0	3	1	0	0	6	15	6	5	16	11	k__Bacteria	p__Proteobacteria	c__Alphaproteobacteria	o__Defluviicoccales	f__Defluviicoccaceae	g__Defluviicoccus	s__midas_s_3306
OTU_1489	36	27	0	0	0	0	0	0	0	0	0	0	k__Bacteria	p__Chloroflexi	c__Anaerolineae	o__Anaerolineales	f__Anaerolineaceae	g__Leptolinea	s__midas_s_27600
OTU_915	0	0	0	0	0	0	0	0	0	0	20	43	k__Bacteria	p__Verrucomicrobiota	c__Omnitrophia	o__Omnitrophales	f__Omnitrophaceae	g__Ca_Omnitrophus
OTU_1882	33	30	0	0	0	0	0	0	0	0	0	0	k__Bacteria	p__Bacteroidota	c__Bacteroidia	o__Bacteroidales	f__Paludibacteraceae	g__Paludibacter	s__midas_s_33311
OTU_899	0	0	1	1	0	0	13	16	18	14	0	0	k__Bacteria	p__Bacteroidota	c__Bacteroidia	o__Chitinophagales	f__midas_f_108	g__midas_g_51710
OTU_2765	38	25	0	0	0	0	0	0	0	0	0	0	k__Bacteria	p__Proteobacteria	c__Gammaproteobacteria	o__Burkholderiales	f__Nitrosomonadaceae	g__Nitrosomonas	s__Nitrosomonas_oligotropha
OTU_2088	0	0	17	30	7	5	1	2	0	1	0	0
OTU_3154	0	0	1	1	34	19	0	1	5	1	0	0	k__Bacteria	p__Verrucomicrobiota	c__Verrucomicrobiae	o__Pedosphaerales	f__Pedosphaeraceae	g__midas_g_35539
OTU_1602	0	0	0	0	0	0	14	19	17	12	0	0	k__Bacteria	p__Firmicutes	c__Bacilli	o__midas_o_18172	f__midas_f_18172	g__midas_g_18172	s__midas_s_18172
OTU_2236	4	1	22	24	2	4	0	0	0	0	3	2	k__Bacteria	p__Proteobacteria	c__Alphaproteobacteria	o__Caulobacterales	f__Hyphomonadaceae	g__SWB02	s__midas_s_28562
OTU_2694	0	0	11	9	1	3	3	13	10	12	0	0	k__Bacteria	p__Chloroflexi	c__Anaerolineae	o__RBG-13-54-9	f__midas_f_8354	g__midas_g_8354	s__midas_s_50068
OTU_1532	0	0	0	0	0	0	12	14	16	20	0	0	k__Bacteria	p__Proteobacteria	c__Gammaproteobacteria	o__EPR3968-O8a-Bc78	f__midas_f_6561	g__midas_g_30451	s__midas_s_39933
OTU_2610	0	0	8	6	0	0	1	0	11	16	9	11	k__Bacteria	p__Bacteroidota	c__Bacteroidia	o__Bacteroidales	f__Bacteroidaceae	g__Bacteroides	s__Bacteroides_graminisolvens
OTU_1054	0	1	0	0	0	0	0	0	0	0	35	26	k__Bacteria	p__Proteobacteria	c__Alphaproteobacteria	o__Rhizobiales	f__Xanthobacteraceae	g__midas_g_21520
OTU_1206	1	4	25	26	1	0	0	0	0	0	3	2	k__Bacteria	p__Myxococcota	c__Polyangia	o__Haliangiales	f__Haliangiaceae	g__Haliangium	s__midas_s_458
OTU_1538	0	0	20	29	2	2	5	3	0	1	0	0
OTU_3109	0	0	20	19	1	0	1	3	2	0	9	7	k__Bacteria	p__Proteobacteria	c__Gammaproteobacteria	o__Burkholderiales	f__Comamonadaceae	g__Aquabacterium	s__midas_s_18325
OTU_537	0	0	13	21	7	4	0	0	0	2	10	5	k__Bacteria	p__Chloroflexi	c__Anaerolineae	o__Ardenticatenales	f__midas_f_18150	g__midas_g_22178	s__midas_s_22178
OTU_1156	0	0	13	20	4	5	8	6	3	3	0	0	k__Bacteria	p__Proteobacteria	c__Gammaproteobacteria	o__Burkholderiales	f__Nitrosomonadaceae	g__Nitrosomonas	s__midas_s_24754
OTU_2729	0	0	12	21	2	1	6	11	5	3	0	0	k__Bacteria	p__Myxococcota	c__Polyangia	o__Haliangiales	f__Haliangiaceae	g__Haliangium	s__midas_s_43907
OTU_613	0	0	6	6	7	4	17	7	6	8	0	0	k__Bacteria	p__Deinococcota	c__Deinococci	o__Deinococcales	f__Trueperaceae	g__Truepera
OTU_2436	1	0	0	1	2	0	15	14	10	18	0	0	k__Bacteria	p__Desulfobacterota	c__Syntrophobacteria	o__Syntrophobacterales	f__Syntrophobacteraceae	g__midas_g_40850	s__midas_s_40850
OTU_2496	54	7	0	0	0	0	0	0	0	0	0	0	k__Bacteria	p__Proteobacteria	c__Alphaproteobacteria	o__Caulobacterales	f__Caulobacteraceae	g__Brevundimonas	s__Brevundimonas_aveniformis
OTU_2063	0	0	16	26	0	1	0	0	0	0	11	7	k__Bacteria	p__Dependentiae	c__Babeliae	o__Babeliales	f__midas_f_20534	g__midas_g_37755
OTU_1710	0	0	9	7	1	1	2	3	17	16	4	1	k__Bacteria	p__Proteobacteria	c__Gammaproteobacteria	o__Enterobacterales	f__Aeromonadaceae	g__Aeromonas	s__Pseudaeromonas_sharmana
OTU_3230	12	1	4	3	2	4	1	3	3	2	15	11	k__Bacteria	p__Proteobacteria	c__Gammaproteobacteria	o__Burkholderiales	f__Rhodocyclaceae	g__Dechloromonas
OTU_1123	0	0	0	2	0	2	12	13	12	19	1	0	k__Bacteria	p__Desulfobacterota	c__Desulfobacteria	o__Desulfobacterales	f__Desulfococcaceae	g__Desulfococcus
OTU_2938	0	0	15	21	10	4	3	3	1	4	0	0	k__Bacteria	p__Proteobacteria	c__Gammaproteobacteria	o__Competibacterales	f__Competibacteraceae	g__Ca_Competibacter	s__midas_s_55321
OTU_1657	39	21	0	0	0	0	0	0	0	0	0	0	k__Bacteria	p__Planctomycetota	c__Planctomycetes	o__Planctomycetales	f__Rubinisphaeraceae	g__midas_g_1221	s__midas_s_1417
OTU_2071	0	0	6	8	3	4	9	12	7	11	0	0
OTU_2965	0	0	17	8	14	8	3	1	2	5	2	0	k__Bacteria	p__Chloroflexi	c__Chloroflexia	o__Thermomicrobiales	f__JG30-KF-CM45	g__midas_g_859	s__midas_s_859
OTU_1262	0	0	20	20	10	8	0	0	1	1	0	0	k__Bacteria	p__Planctomycetota	c__Planctomycetes	o__Pirellulales	f__Pirellulaceae	g__Ca_Anammoximicrobium
OTU_2618	0	0	13	12	1	1	7	11	9	5	0	1
OTU_3386	0	0	4	3	0	0	0	0	22	29	1	0	k__Bacteria	p__Fusobacteriota	c__Fusobacteriia	o__Fusobacteriales	f__Leptotrichiaceae	g__midas_g_57839	s__midas_s_57839
OTU_1587	0	0	23	15	1	0	4	3	3	10	0	0	k__Bacteria	p__Myxococcota	c__Polyangia	o__Nannocystales	f__Nannocystaceae	g__midas_g_20262	s__midas_s_20262
OTU_386	0	0	1	0	27	31	0	0	0	0	0	0	k__Bacteria	p__Verrucomicrobiota	c__Omnitrophia	o__Omnitrophales	f__Omnitrophaceae	g__Ca_Omnitrophus
OTU_1159	0	0	0	0	0	0	0	0	0	0	28	31	k__Bacteria	p__Chloroflexi	c__Anaerolineae	o__RBG-13-54-9	f__midas_f_8354	g__midas_g_9613	s__midas_s_9613
OTU_2868	0	0	1	4	3	0	1	1	0	2	20	27	k__Bacteria	p__Firmicutes	c__Bacilli	o__Bacillales	f__Bacillaceae	g__Bacillus	s__midas_s_9537
OTU_2981	1	0	2	1	0	0	0	0	0	0	29	26	k__Bacteria	p__Proteobacteria	c__Gammaproteobacteria	o__Run-SP154	f__midas_f_27	g__midas_g_24756	s__midas_s_41941
OTU_1958	0	0	27	28	3	1	0	0	0	0	0	0	k__Bacteria	p__Proteobacteria	c__Gammaproteobacteria	o__Chromatiales	f__Chromatiaceae	g__midas_g_13270
OTU_1529	35	24	0	0	0	0	0	0	0	0	0	0	k__Bacteria	p__Chloroflexi	c__Chloroflexia	o__Chloroflexales	f__Roseiflexaceae	g__Kouleothrix	s__midas_s_2308
OTU_1953	0	1	23	21	1	0	4	3	4	2	0	0	k__Bacteria	p__Planctomycetota	c__Planctomycetes	o__Planctomycetales	f__midas_f_1792	g__midas_g_1792	s__midas_s_26973
OTU_2485	0	0	20	26	4	3	0	0	0	0	3	3	k__Bacteria	p__Chloroflexi	c__Dehalococcoidia	o__S085	f__midas_f_21064	g__midas_g_39574	s__midas_s_49364
OTU_2368	7	2	13	18	10	9	0	0	0	0	0	0	k__Bacteria	p__Chloroflexi	c__Anaerolineae	o__SBR1031	f__A4b	g__midas_g_42661	s__midas_s_42661
OTU_1987	0	0	11	7	0	1	12	7	1	0	11	9	k__Bacteria	p__Firmicutes	c__Clostridia	o__Peptostreptococcales-Tissierellales	f__Peptostreptococcaceae	g__Paraclostridium	s__midas_s_2984
OTU_1840	0	0	7	6	1	8	13	13	8	3	0	0	k__Bacteria	p__Proteobacteria	c__Gammaproteobacteria	o__Burkholderiales	f__Burkholderiaceae	g__Limnobacter	s__midas_s_9398
OTU_1444	36	23	0	0	0	0	0	0	0	0	0	0	k__Bacteria	p__Myxococcota	c__Polyangia	o__Polyangiales	f__Polyangiaceae	g__Minicystis	s__midas_s_6809
OTU_448	12	8	2	1	0	0	4	4	6	4	12	6	k__Bacteria	p__Proteobacteria	c__Gammaproteobacteria	o__Burkholderiales	f__Comamonadaceae	g__Limnohabitans
OTU_2678	0	1	0	0	0	0	22	14	11	10	0	0	k__Bacteria	p__Proteobacteria	c__Gammaproteobacteria	o__Diplorickettsiales	f__Diplorickettsiaceae	g__midas_g_52891	s__midas_s_52891
OTU_1641	0	0	13	34	6	3	0	0	0	0	0	2	k__Bacteria	p__Chloroflexi	c__Anaerolineae	o__Anaerolineales	f__Anaerolineaceae	g__midas_g_48084	s__midas_s_62890
OTU_1196	0	0	6	13	3	1	10	10	11	4	0	0	k__Bacteria	p__Chloroflexi	c__JG30-KF-CM66	o__midas_o_5940	f__midas_f_5940	g__midas_g_5940	s__midas_s_35764
OTU_3231	0	0	5	8	17	23	1	4	0	0	0	0	k__Bacteria	p__Proteobacteria	c__Alphaproteobacteria	o__Rhizobiales	f__Xanthobacteraceae
OTU_2778	0	0	7	4	14	17	6	2	4	3	0	1	k__Bacteria	p__Chloroflexi	c__Anaerolineae	o__Anaerolineales	f__Anaerolineaceae	g__midas_g_22719	s__midas_s_24642
OTU_1865	0	0	0	0	26	32	0	0	0	0	0	0	k__Bacteria	p__Firmicutes	c__Bacilli	o__Bacillales	f__Sporolactobacillaceae	g__Sporolactobacillus	s__Sporolactobacillus_putidus
OTU_1792	38	20	0	0	0	0	0	0	0	0	0	0
OTU_1864	0	0	0	0	0	0	11	11	15	21	0	0	k__Bacteria	p__Bdellovibrionota	c__Bdellovibrionia	o__Bacteriovoracales	f__Bacteriovoracaceae	g__midas_g_22448	s__midas_s_22448
OTU_1004	0	0	11	41	2	4	0	0	0	0	0	0	k__Bacteria	p__Planctomycetota	c__Planctomycetes	o__Pirellulales	f__Pirellulaceae	g__Pir4_lineage
OTU_1631	0	1	2	0	0	0	0	0	0	0	26	29	k__Bacteria	p__Proteobacteria	c__Alphaproteobacteria	o__Sphingomonadales	f__Sphingomonadaceae	g__midas_g_59	s__midas_s_1157
OTU_1634	0	0	2	2	0	0	11	24	15	4	0	0	k__Bacteria	p__Chloroflexi	c__Anaerolineae	o__1-20	f__midas_f_105	g__midas_g_550	s__midas_s_19966
OTU_808	40	18	0	0	0	0	0	0	0	0	0	0	k__Bacteria	p__Bacteroidota	c__Bacteroidia	o__Bacteroidetes_VC2.1_Bac22	f__midas_f_27512	g__midas_g_29103	s__midas_s_29103
OTU_3115	0	0	0	0	0	0	0	0	0	0	32	26	k__Bacteria	p__Chloroflexi	c__Anaerolineae	o__RBG-13-54-9	f__midas_f_8354	g__midas_g_9613	s__midas_s_9613
OTU_705	0	0	3	1	0	1	15	20	7	11	0	0	k__Bacteria	p__Chloroflexi	c__Anaerolineae	o__Caldilineales	f__Caldilineaceae	g__midas_g_5463
OTU_2183	51	6	0	0	0	0	0	0	0	0	0	1	k__Bacteria	p__Spirochaetota	c__Spirochaetia	o__Spirochaetales	f__Spirochaetaceae	g__midas_g_11580
OTU_893	0	0	1	1	0	0	0	0	0	0	20	36	k__Bacteria	p__Proteobacteria	c__Gammaproteobacteria	o__Burkholderiales	f__Rhodocyclaceae	g__midas_g_19593	s__midas_s_19593
OTU_1346	0	0	0	1	0	0	0	0	0	0	25	31	k__Bacteria	p__Gemmatimonadota	c__Gemmatimonadetes	o__Gemmatimonadales	f__Gemmatimonadaceae	g__midas_g_20228	s__midas_s_41133
OTU_1208	0	0	0	0	29	28	0	0	0	0	0	0	k__Bacteria	p__Hydrogenedentes	c__Hydrogenedentia	o__Hydrogenedentiales	f__Hydrogenedensaceae	g__midas_g_1246	s__midas_s_3464
OTU_1725	0	0	0	1	0	0	0	0	0	0	31	25	k__Bacteria	p__Chloroflexi	c__JG30-KF-CM66	o__midas_o_5940	f__midas_f_5940	g__midas_g_60399	s__midas_s_60399
OTU_3021	35	21	0	0	0	0	0	0	0	1	0	0	k__Bacteria	p__Desulfobacterota	c__Desulfobulbia	o__Desulfobulbales	f__Desulfocapsaceae	g__Desulfobacterium_catecholicum_group	s__midas_s_42278
OTU_2391	0	0	12	5	0	0	20	9	5	5	0	1	k__Bacteria	p__Planctomycetota	c__Planctomycetes	o__Pirellulales	f__Pirellulaceae	g__midas_g_1097	s__midas_s_4235
OTU_3214	0	0	9	9	0	0	4	2	17	16	0	0	k__Bacteria	p__Proteobacteria	c__Gammaproteobacteria	o__Enterobacterales	f__Pasteurellaceae	g__Actinobacillus
OTU_1804	0	0	19	28	1	2	3	2	1	1	0	0	k__Bacteria	p__Planctomycetota	c__Planctomycetes	o__Pirellulales	f__Pirellulaceae	g__midas_g_36791	s__midas_s_36791
OTU_2113	0	0	0	0	0	0	10	12	11	24	0	0	k__Bacteria	p__Bdellovibrionota	c__Bdellovibrionia	o__Bdellovibrionales	f__Bdellovibrionaceae	g__OM27_clade
OTU_2853	0	0	8	3	11	7	5	8	6	9	0	0	k__Bacteria	p__Armatimonadota	c__Chthonomonadetes	o__Chthonomonadales	f__midas_f_1993	g__midas_g_1993	s__midas_s_1993
OTU_1347	0	0	4	0	26	27	0	0	0	0	0	0	k__Bacteria	p__Planctomycetota	c__Planctomycetes	o__Pirellulales	f__Pirellulaceae
OTU_3365	0	0	0	0	0	0	0	0	0	0	24	33	k__Bacteria	p__Planctomycetota	c__Phycisphaerae	o__Phycisphaerales	f__Phycisphaeraceae	g__midas_g_69276	s__midas_s_69276
OTU_2258	38	18	0	0	0	0	0	0	0	0	0	0	k__Bacteria	p__Proteobacteria	c__Alphaproteobacteria	o__Rhizobiales	f__Hyphomicrobiaceae	g__Hyphomicrobium	s__midas_s_948
OTU_3446	35	21	0	0	0	0	0	0	0	0	0	0	k__Bacteria	p__Bacteroidota	c__Bacteroidia	o__Sphingobacteriales	f__env.OPS_17	g__midas_g_3487	s__midas_s_24633
OTU_2015	0	0	0	0	32	24	0	0	0	0	0	0	k__Bacteria	p__Hydrogenedentes	c__Hydrogenedentia	o__Hydrogenedentiales	f__Hydrogenedensaceae
OTU_1980	0	0	8	7	3	3	8	9	12	6	0	0	k__Bacteria	p__Latescibacterota	c__midas_c_18	o__midas_o_962	f__midas_f_962	g__midas_g_25744	s__midas_s_35196
OTU_2791	0	0	3	1	1	0	0	0	0	0	27	24	k__Bacteria	p__Patescibacteria	c__Saccharimonadia	o__Saccharimonadales	f__midas_f_11912	g__midas_g_11912	s__midas_s_11912
OTU_885	0	0	7	11	1	1	1	3	11	11	6	4	k__Bacteria	p__Proteobacteria	c__Gammaproteobacteria	o__Enterobacterales	f__Enterobacteriaceae
OTU_1138	0	0	10	18	0	1	1	1	0	3	13	9	k__Bacteria	p__Planctomycetota	c__Planctomycetes	o__Pirellulales	f__Pirellulaceae	g__midas_g_52962	s__midas_s_52962
OTU_2636	0	0	3	6	3	1	14	16	7	5	1	0	k__Bacteria	p__Acidobacteriota	c__Holophagae	o__Subgroup_7	f__midas_f_973	g__midas_g_7934	s__midas_s_7934
OTU_1977	0	0	0	0	0	0	20	15	10	10	0	0	k__Bacteria	p__Desulfobacterota	c__Desulfuromonadia	o__PB19	f__midas_f_1334	g__midas_g_1334
OTU_1431	0	0	2	0	1	1	10	18	11	12	0	0	k__Bacteria	p__Planctomycetota	c__Planctomycetes	o__Gemmatales	f__Gemmataceae
OTU_934	31	17	0	2	0	0	1	0	0	1	2	1	k__Bacteria	p__Proteobacteria	c__Gammaproteobacteria	o__Burkholderiales	f__Rhodocyclaceae	g__Sulfuritalea	s__midas_s_40116
OTU_2406	0	0	10	6	1	1	0	1	0	0	15	21	k__Bacteria	p__Acidobacteriota	c__Vicinamibacteria	o__Subgroup_17	f__midas_f_1096	g__midas_g_4670	s__midas_s_4670
OTU_2670	0	0	13	6	0	2	15	9	6	2	1	1	k__Bacteria	p__Firmicutes	c__Clostridia	o__Clostridiales	f__Clostridiaceae	g__Sarcina	s__midas_s_5087
OTU_1899	0	0	0	0	0	0	10	5	3	3	14	20	k__Bacteria	p__Planctomycetota	c__Planctomycetes	o__Isosphaerales	f__Isosphaeraceae	g__Aquisphaera
OTU_1372	0	0	0	0	0	0	14	22	9	10	0	0	k__Bacteria	p__Chloroflexi	c__Anaerolineae	o__Caldilineales	f__Caldilineaceae	g__midas_g_2582	s__midas_s_3861
OTU_793	0	0	0	0	30	23	2	0	0	0	0	0	k__Bacteria	p__Bacteroidota	c__Bacteroidia	o__Sphingobacteriales	f__Lentimicrobiaceae	g__Lentimicrobium	s__midas_s_2192
OTU_1108	1	0	28	25	0	0	0	0	0	1	0	0	k__Bacteria	p__Gemmatimonadota	c__Gemmatimonadetes	o__Gemmatimonadales	f__Gemmatimonadaceae	g__midas_g_764
OTU_3029	0	0	7	5	21	22	0	0	0	0	0	0	k__Bacteria	p__Chloroflexi	c__Anaerolineae	o__SBR1031	f__midas_f_1469	g__midas_g_37866	s__midas_s_37866
OTU_3070	0	0	0	0	0	0	18	10	15	8	2	1	k__Bacteria	p__Dadabacteria	c__Dadabacteriia	o__Dadabacteriales	f__midas_f_603	g__midas_g_603	s__midas_s_603
OTU_1498	0	0	8	28	6	2	1	0	0	1	6	2	k__Bacteria	p__Proteobacteria	c__Gammaproteobacteria	o__Burkholderiales	f__Rhodocyclaceae	g__Sulfuritalea	s__midas_s_48856
OTU_2133	0	0	18	22	0	0	4	3	6	1	0	0	k__Bacteria	p__Planctomycetota	c__OM190	o__midas_o_2104	f__midas_f_7287	g__midas_g_48583
OTU_2042	0	0	0	0	0	0	12	12	15	15	0	0	k__Bacteria	p__Desulfobacterota	c__Desulfobacteria	o__Desulfobacterales	f__Desulforegulaceae	g__Desulforegula
OTU_1673	9	7	7	3	0	0	0	5	6	8	5	4	k__Bacteria	p__Bacteroidota	c__Bacteroidia	o__Sphingobacteriales	f__Lentimicrobiaceae	g__Lentimicrobium	s__midas_s_26090
OTU_1943	1	0	1	1	2	1	0	0	0	0	30	18	k__Bacteria	p__Acidobacteriota	c__Acidobacteriae	o__Paludibaculum	f__midas_f_675	g__midas_g_1988	s__midas_s_25493
OTU_2530	0	0	8	21	13	12	0	0	0	0	0	0	k__Bacteria	p__Chloroflexi	c__Anaerolineae	o__Anaerolineales	f__Anaerolineaceae	g__Leptolinea
OTU_3167	0	0	22	30	2	0	0	0	0	0	0	0	k__Bacteria	p__Planctomycetota	c__OM190	o__midas_o_3911	f__midas_f_3911	g__midas_g_4651	s__midas_s_4651
OTU_2961	0	0	3	0	2	1	10	21	5	11	1	0	k__Bacteria	p__Proteobacteria	c__Alphaproteobacteria	o__Rhizobiales	f__Xanthobacteraceae	g__Pseudorhodoplanes
OTU_3019	0	0	6	1	0	1	16	14	12	3	0	0	k__Bacteria	p__Chloroflexi	c__Anaerolineae	o__Caldilineales	f__Caldilineaceae	g__midas_g_2582	s__midas_s_2582
OTU_2640	0	0	2	5	0	0	12	9	16	9	0	0	k__Bacteria	p__Acidobacteriota	c__Subgroup_21	o__midas_o_3847	f__midas_f_3847
OTU_1963	0	0	17	18	9	9	0	0	0	0	0	0	k__Bacteria	p__Myxococcota	c__Polyangia	o__Polyangiales	f__Polyangiaceae	g__Pajaroellobacter	s__midas_s_74574
OTU_3224	0	0	4	6	1	4	12	7	7	12	0	0	k__Bacteria	p__Planctomycetota	c__Planctomycetes	o__Gemmatales	f__Gemmataceae	g__midas_g_58079	s__midas_s_58079
OTU_1522	22	3	0	1	6	5	4	9	1	2	0	0	k__Bacteria	p__Chloroflexi	c__Anaerolineae	o__Anaerolineales	f__Anaerolineaceae	g__Levilinea	s__Levilinea_saccharolytica
OTU_1135	0	0	0	0	0	0	0	0	0	0	27	26	k__Bacteria	p__Proteobacteria	c__Alphaproteobacteria	o__Sphingomonadales	f__Sphingomonadaceae	g__Sphingomonas	s__midas_s_29531
OTU_1822	0	0	3	0	0	0	11	9	14	16	0	0	k__Bacteria	p__Chloroflexi	c__Anaerolineae	o__Caldilineales	f__Caldilineaceae	g__midas_g_9273	s__midas_s_9273
OTU_2780	35	5	0	1	5	4	0	0	0	0	2	1	k__Bacteria	p__Chloroflexi	c__Anaerolineae	o__Caldilineales	f__Caldilineaceae	g__midas_g_5463	s__midas_s_58543
OTU_371	38	12	0	0	0	1	0	1	0	0	1	0	k__Bacteria	p__Proteobacteria	c__Alphaproteobacteria	o__Rhizobiales	f__Beijerinckiaceae	g__Bosea	s__midas_s_8374
OTU_1325	0	0	0	0	0	0	0	0	0	0	27	26	k__Bacteria	p__Bacteroidota	c__Bacteroidia	o__Chitinophagales	f__midas_f_11003	g__midas_g_48692
OTU_881	0	0	3	5	0	0	0	0	12	8	13	12	k__Bacteria	p__Proteobacteria	c__Gammaproteobacteria	o__Burkholderiales	f__Aquaspirillaceae	g__Rivicola	s__Rivicola_pingtungensis
OTU_2762	0	0	8	12	3	9	2	5	5	9	0	0	k__Bacteria	p__Chloroflexi	c__Anaerolineae	o__Caldilineales	f__Caldilineaceae	g__midas_g_1668	s__midas_s_49622
OTU_1821	0	0	5	8	2	1	2	0	0	0	23	12	k__Bacteria	p__Myxococcota	c__Polyangia	o__Haliangiales	f__Haliangiaceae	g__midas_g_38344	s__midas_s_64541
OTU_1023	2	0	4	2	13	13	6	1	4	4	2	2	k__Archaea	p__Halobacterota	c__Methanomicrobia	o__Methanomicrobiales	f__Methanospirillaceae	g__Methanospirillum	s__midas_s_2576
OTU_2606	0	0	7	11	18	17	0	0	0	0	0	0	k__Bacteria	p__Chloroflexi	c__Chloroflexia	o__Chloroflexales	f__Roseiflexaceae	g__midas_g_5188	s__midas_s_5188
OTU_1384	33	14	0	0	5	1	0	0	0	0	0	0
OTU_1753	0	0	0	0	0	0	12	11	13	16	0	0	k__Bacteria	p__Patescibacteria	c__Gracilibacteria	o__midas_o_29342	f__midas_f_29342	g__midas_g_31712	s__midas_s_31712
OTU_1345	34	6	3	2	0	3	0	1	1	2	0	0	k__Bacteria	p__Firmicutes	c__Negativicutes	o__Veillonellales-Selenomonadales	f__Sporomusaceae	g__midas_g_3252	s__midas_s_8366
OTU_1986	0	0	23	26	1	2	0	0	0	0	0	0	k__Bacteria	p__Proteobacteria	c__Alphaproteobacteria	o__Rhizobiales	f__Beijerinckiaceae	g__Methylocystis	s__midas_s_45765
OTU_3062	0	0	20	25	4	3	0	0	0	0	0	0	k__Bacteria	p__Actinobacteriota	c__Acidimicrobiia	o__IMCC26256	f__midas_f_2
OTU_1439	0	0	0	0	0	0	0	0	0	0	28	24	k__Bacteria	p__Acidobacteriota	c__Blastocatellia	o__Blastocatellales	f__Blastocatellaceae
OTU_379	0	0	0	0	0	0	0	0	0	0	28	24
OTU_1139	0	0	1	0	1	0	15	14	10	11	0	0	k__Bacteria	p__Proteobacteria	c__Gammaproteobacteria	o__Run-SP154	f__midas_f_27	g__midas_g_3775	s__midas_s_45087
OTU_3038	0	0	10	10	9	6	5	4	4	3	0	1	k__Bacteria	p__Chloroflexi	c__Anaerolineae	o__Anaerolineales	f__Anaerolineaceae	g__Ca_Villigracilis	s__midas_s_10802
OTU_2461	0	1	4	11	3	2	7	10	8	2	1	3	k__Bacteria	p__Firmicutes	c__Clostridia	o__Clostridiales	f__Clostridiaceae	g__Clostridium_sensu_stricto_1	s__Clostridium_perfringens
OTU_1232	0	0	5	7	17	12	6	2	2	1	0	0	k__Bacteria	p__Actinobacteriota	c__Thermoleophilia	o__Solirubrobacterales	f__67-14	g__midas_g_52	s__midas_s_1529
OTU_2090	0	0	5	3	3	2	4	20	12	2	0	1	k__Bacteria	p__Chloroflexi	c__Anaerolineae	o__Anaerolineales	f__Anaerolineaceae	g__Anaerolinea	s__midas_s_31309
OTU_633	0	0	8	12	0	3	1	0	0	1	12	15	k__Bacteria	p__Actinobacteriota	c__Acidimicrobiia	o__IMCC26256	f__midas_f_3344	g__midas_g_8294
OTU_2364	0	0	4	0	0	0	0	0	0	0	21	27	k__Bacteria	p__Bacteroidota	c__Ignavibacteria	o__Ignavibacteriales	f__LD-RB-34	g__midas_g_1343	s__midas_s_12062
OTU_3346	0	0	3	0	0	0	16	15	7	10	0	0	k__Bacteria	p__Proteobacteria	c__Alphaproteobacteria	o__Rhodobacterales	f__Rhodobacteraceae	g__midas_g_28924
OTU_2949	23	7	10	7	1	0	0	0	0	0	1	2	k__Bacteria	p__Chloroflexi	c__Anaerolineae	o__Ardenticatenales	f__midas_f_4787	g__midas_g_11260	s__midas_s_26882
OTU_2579	0	0	2	4	0	0	14	16	6	7	1	1	k__Bacteria	p__Proteobacteria	c__Gammaproteobacteria	o__Steroidobacterales	f__Steroidobacteraceae	g__midas_g_98	s__midas_s_11013
OTU_2110	0	0	4	3	20	24	0	0	0	0	0	0	k__Bacteria	p__Planctomycetota	c__Planctomycetes	o__Pirellulales	f__Pirellulaceae	g__midas_g_85324	s__midas_s_85324
OTU_787	0	0	8	17	13	11	0	0	0	0	2	0	k__Bacteria	p__Acidobacteriota	c__Subgroup_22	o__midas_o_28	f__midas_f_4502	g__midas_g_50454	s__midas_s_50454
OTU_3043	0	0	0	0	0	0	0	0	0	0	22	29	k__Bacteria	p__Bacteroidota	c__Bacteroidia	o__Chitinophagales	f__Chitinophagaceae	g__Terrimonas	s__midas_s_17772
OTU_2798	0	0	13	37	0	0	0	0	1	0	0	0
OTU_1772	9	4	9	7	4	1	2	6	5	4	0	0	k__Bacteria	p__Proteobacteria	c__Gammaproteobacteria	o__Competibacterales	f__Competibacteraceae	g__Ca_Competibacter
OTU_3237	0	0	8	8	10	18	2	2	1	2	0	0	k__Bacteria	p__Verrucomicrobiota	c__Verrucomicrobiae	o__Pedosphaerales	f__Pedosphaeraceae
OTU_1046	0	0	24	22	2	3	0	0	0	0	0	0	k__Bacteria	p__Armatimonadota	c__Fimbriimonadia	o__Fimbriimonadales	f__Fimbriimonadaceae	g__midas_g_5022	s__midas_s_6344
OTU_1392	0	0	11	25	0	1	6	4	2	1	1	0	k__Bacteria	p__Actinobacteriota	c__Thermoleophilia	o__Solirubrobacterales	f__67-14
OTU_1366	0	0	12	15	10	14	0	0	0	0	0	0	k__Bacteria	p__Chloroflexi	c__Chloroflexia	o__Chloroflexales	f__Roseiflexaceae	g__midas_g_17550	s__midas_s_37022
OTU_1288	0	0	1	3	0	0	21	16	6	4	0	0	k__Bacteria	p__Planctomycetota	c__Planctomycetes	o__Gemmatales	f__Gemmataceae	g__midas_g_46973	s__midas_s_46973
OTU_2477	24	16	5	3	0	0	2	0	0	0	1	0	k__Bacteria	p__Myxococcota	c__Polyangia	o__Polyangiales	f__Phaselicystidaceae	g__Phaselicystis
OTU_3107	0	0	9	3	2	5	7	6	5	13	0	1	k__Bacteria	p__Chloroflexi	c__Anaerolineae	o__Anaerolineales	f__Anaerolineaceae	g__midas_g_9648	s__midas_s_9648
OTU_2027	0	0	21	27	1	1	0	0	0	0	0	0	k__Bacteria	p__Planctomycetota	c__Planctomycetes	o__Gemmatales	f__Gemmataceae	g__midas_g_51737
OTU_970	40	10	0	0	0	0	0	0	0	0	0	0	k__Bacteria	p__Bdellovibrionota	c__Bdellovibrionia	o__Bacteriovoracales	f__Bacteriovoracaceae
OTU_3352	0	0	22	25	0	0	0	0	0	0	2	1	k__Bacteria	p__Myxococcota	c__Polyangia	o__Polyangiales	f__Phaselicystidaceae	g__Phaselicystis	s__midas_s_59235
OTU_3201	0	0	19	23	0	3	0	0	0	0	1	4	k__Bacteria	p__Chloroflexi	c__Anaerolineae	o__Caldilineales	f__Caldilineaceae	g__midas_g_16906	s__midas_s_37549
OTU_1547	0	0	5	9	21	14	0	0	0	0	0	1
OTU_1242	0	0	20	25	0	2	0	0	2	1	0	0	k__Bacteria	p__Myxococcota	c__Polyangia	o__mle1-27	f__midas_f_990	g__midas_g_13404	s__midas_s_13404
OTU_1075	25	4	5	1	4	2	1	0	4	4	0	0	k__Bacteria	p__Desulfobacterota	c__Desulfobulbia	o__Desulfobulbales	f__Desulfobulbaceae	g__Desulfobulbus	s__midas_s_45205
OTU_2191	0	0	0	0	0	0	0	0	0	0	21	29	k__Bacteria	p__Planctomycetota	c__Planctomycetes	o__Gemmatales	f__Gemmataceae	g__midas_g_77699	s__midas_s_77699
OTU_3259	31	17	0	1	0	0	0	0	1	0	0	0
OTU_2267	0	0	1	3	3	2	13	16	5	7	0	0	k__Bacteria	p__Latescibacterota	c__midas_c_18	o__midas_o_753	f__midas_f_753	g__midas_g_753	s__midas_s_753
OTU_855	0	0	12	36	0	2	0	0	0	0	0	0	k__Bacteria	p__Gemmatimonadota	c__Gemmatimonadetes	o__Gemmatimonadales	f__Gemmatimonadaceae	g__midas_g_31752	s__midas_s_31752
OTU_2102	0	0	4	12	5	4	3	8	7	7	0	0	k__Bacteria	p__Actinobacteriota	c__Acidimicrobiia	o__Microtrichales	f__Ilumatobacteraceae	g__midas_g_2412	s__midas_s_47043
OTU_3067	0	0	4	5	5	2	6	15	7	6	0	0
OTU_2446	34	15	0	0	0	1	0	0	0	0	0	0	k__Bacteria	p__Spirochaetota	c__Spirochaetia	o__Spirochaetales	f__Spirochaetaceae	g__midas_g_5121
OTU_1301	18	8	4	9	0	1	2	3	3	1	0	0	k__Bacteria	p__Hydrogenedentes	c__Hydrogenedentia	o__Hydrogenedentiales	f__Hydrogenedensaceae	g__midas_g_1166	s__midas_s_7925
OTU_2534	0	0	0	0	0	0	0	0	0	0	24	25	k__Bacteria	p__Bacteroidota	c__Bacteroidia	o__Chitinophagales	f__Chitinophagaceae	g__Edaphobaculum	s__midas_s_24079
OTU_913	11	5	0	0	0	0	0	0	0	0	13	20	k__Bacteria	p__Bacteroidota	c__Bacteroidia	o__Bacteroidales	f__Bacteroidetes_BD2-2	g__midas_g_9711	s__midas_s_9711
OTU_672	25	11	3	2	0	0	1	1	4	1	0	1	k__Bacteria	p__Proteobacteria	c__Alphaproteobacteria	o__Rhodobacterales	f__Rhodobacteraceae	g__Rhodobacter
OTU_2453	0	0	1	9	0	1	5	7	13	13	0	0	k__Bacteria	p__Desulfobacterota	c__Desulfobacteria	o__Desulfobacterales	f__Desulfococcaceae	g__Desulfococcus
OTU_2573	0	0	0	1	22	17	2	5	1	1	0	0	k__Bacteria	p__Acidobacteriota	c__Subgroup_21	o__midas_o_3847	f__midas_f_5529	g__midas_g_5529	s__midas_s_8619
OTU_1928	0	0	11	6	0	0	2	1	17	9	0	3	k__Bacteria	p__Campylobacterota	c__Campylobacteria	o__Campylobacterales	f__Arcobacteraceae	g__Pseudarcobacter	s__midas_s_1505
OTU_2556	0	0	0	0	0	0	15	11	14	9	0	0	k__Bacteria	p__Verrucomicrobiota	c__Verrucomicrobiae	o__Pedosphaerales	f__Pedosphaeraceae	g__midas_g_5504
OTU_3368	0	0	19	14	5	1	3	0	0	0	5	2	k__Bacteria	p__Proteobacteria	c__Gammaproteobacteria	o__Burkholderiales	f__B1-7BS	g__midas_g_26213
OTU_2584	0	0	0	0	0	0	0	0	0	0	20	29	k__Bacteria	p__Planctomycetota	c__Phycisphaerae	o__S-70	f__midas_f_6854	g__midas_g_6854	s__midas_s_50638
OTU_1284	2	0	18	18	1	2	0	2	1	1	1	3	k__Bacteria	p__Proteobacteria	c__Alphaproteobacteria	o__Rhizobiales	f__Beijerinckiaceae	g__Methylocystis
OTU_2849	0	0	2	2	0	0	15	11	8	10	0	1	k__Bacteria	p__Proteobacteria	c__Alphaproteobacteria	o__Rhodobacterales	f__Rhodobacteraceae	g__Bauldia	s__midas_s_44047
OTU_273	0	0	1	0	0	0	8	18	13	9	0	0	k__Bacteria	p__Planctomycetota	c__Planctomycetes	o__midas_o_1071	f__midas_f_65820	g__midas_g_76921	s__midas_s_76921
OTU_1313	34	14	0	0	0	0	0	0	0	0	0	1	k__Bacteria	p__Acidobacteriota	c__Acidobacteriae	o__Paludibaculum	f__midas_f_675	g__midas_g_982	s__midas_s_982
OTU_2169	0	0	4	4	0	0	4	0	0	0	16	20	k__Bacteria	p__Proteobacteria	c__Gammaproteobacteria	o__Burkholderiales	f__Rhodocyclaceae	g__Sterolibacterium
OTU_1158	0	0	0	2	0	0	7	6	17	16	0	0	k__Bacteria	p__Desulfobacterota	c__Desulfobacteria	o__Desulfobacterales	f__Desulfosarcinaceae	g__Desulfatitalea
OTU_994	0	0	6	6	10	5	5	9	3	3	0	1	k__Bacteria	p__Actinobacteriota	c__Coriobacteriia	o__Coriobacteriales	f__Atopobiaceae	g__Atopobium	s__midas_s_3545
OTU_2682	34	14	0	0	0	0	0	0	0	0	0	0	k__Bacteria	p__Acidobacteriota	c__Acidobacteriae	o__Paludibaculum	f__midas_f_675	g__midas_g_675	s__midas_s_3127
OTU_3293	0	0	8	8	16	12	1	2	1	0	0	0	k__Bacteria	p__Proteobacteria	c__Alphaproteobacteria	o__Defluviicoccales	f__Defluviicoccaceae	g__Defluviicoccus	s__midas_s_20550
OTU_1229	9	5	3	1	0	2	4	3	2	6	4	9	k__Bacteria	p__Proteobacteria	c__Alphaproteobacteria	o__Rhodobacterales	f__Rhodobacteraceae
OTU_982	0	0	20	25	3	0	0	0	0	0	0	0	k__Bacteria	p__Proteobacteria	c__Alphaproteobacteria	o__Defluviicoccales	f__Defluviicoccaceae	g__Defluviicoccus
OTU_500	0	0	13	13	1	0	8	5	5	3	0	0	k__Bacteria	p__Acidobacteriota	c__Subgroup_22	o__midas_o_28	f__midas_f_4502	g__midas_g_50454	s__midas_s_50454
OTU_1297	0	0	1	0	27	20	0	0	0	0	0	0	k__Bacteria	p__Actinobacteriota	c__Actinobacteria	o__Micrococcales	f__Bogoriellaceae	g__Georgenia
OTU_1870	0	0	0	0	22	26	0	0	0	0	0	0	k__Bacteria	p__Bacteroidota	c__Bacteroidia	o__Bacteroidales	f__Paludibacteraceae	g__midas_g_6784	s__midas_s_6784
OTU_3250	0	0	4	4	0	0	9	13	10	8	0	0	k__Bacteria	p__Chloroflexi	c__Anaerolineae	o__SBR1031	f__midas_f_184	g__midas_g_184	s__midas_s_184
OTU_816	2	2	9	16	11	5	0	2	0	0	1	0	k__Bacteria	p__Acidobacteriota	c__Holophagae	o__Subgroup_7	f__midas_f_973	g__midas_g_7934	s__midas_s_7934
OTU_3166	0	1	4	11	5	0	5	3	6	9	4	0	k__Bacteria	p__Chloroflexi	c__Anaerolineae	o__Caldilineales	f__Caldilineaceae	g__midas_g_23906	s__midas_s_32705
OTU_2876	0	0	15	11	0	0	8	4	4	6	0	0	k__Bacteria	p__Bdellovibrionota	c__Oligoflexia	o__0319-6G20	f__midas_f_18718	g__midas_g_36515	s__midas_s_36515
OTU_1448	0	0	22	22	3	1	0	0	0	0	0	0	k__Bacteria	p__Planctomycetota	c__Planctomycetes	o__Pirellulales	f__Pirellulaceae	g__Blastopirellula	s__midas_s_5160
OTU_2147	0	0	0	0	0	0	6	9	17	16	0	0	k__Bacteria	p__Bacteroidota	c__Bacteroidia	o__Chitinophagales	f__Saprospiraceae	g__midas_g_424
OTU_639	0	0	0	0	0	0	0	0	0	0	26	22	k__Bacteria	p__Proteobacteria	c__Gammaproteobacteria	o__Pseudomonadales	f__Cellvibrionaceae	g__midas_g_12192	s__midas_s_13698
OTU_1935	0	0	2	4	5	6	7	10	11	2	1	0	k__Archaea	p__Halobacterota	c__Methanosarcinia	o__Methanosarciniales	f__Methanosaetaceae	g__Methanothrix	s__Methanothrix_harundinacea
OTU_2500	0	0	1	0	0	0	17	11	13	5	1	0	k__Bacteria	p__Actinobacteriota	c__Actinobacteria	o__Micrococcales	f__Microbacteriaceae	g__Leucobacter
OTU_1006	0	0	4	7	0	0	9	12	9	6	0	0	k__Bacteria	p__Planctomycetota	c__Planctomycetes	o__Pirellulales	f__Pirellulaceae
OTU_2984	0	0	12	25	3	0	4	1	1	1	0	0	k__Bacteria	p__Nitrospirota	c__Nitrospiria	o__Nitrospirales	f__Nitrospiraceae	g__Nitrospira	s__Nitrospira_defluvii
OTU_2996	9	0	7	6	4	3	8	7	2	1	0	0	k__Bacteria	p__Proteobacteria	c__Alphaproteobacteria	o__Rhizobiales	f__Beijerinckiaceae	g__alphaI_cluster	s__midas_s_677
OTU_1342	33	14	0	0	0	0	0	0	0	0	0	0	k__Bacteria	p__Proteobacteria	c__Alphaproteobacteria	o__Rhodobacterales	f__Rhodobacteraceae	g__Phreatobacter	s__midas_s_26843
OTU_2123	0	0	0	0	0	0	10	5	21	11	0	0	k__Bacteria	p__Patescibacteria	c__Gracilibacteria	o__Ca_Peregrinibacteria	f__midas_f_5174	g__midas_g_40274	s__midas_s_40274
OTU_3113	0	0	23	20	1	2	0	1	0	0	0	0
OTU_974	0	0	10	14	0	0	3	8	6	6	0	0	k__Bacteria	p__Proteobacteria	c__Alphaproteobacteria	o__Azospirillales	f__midas_f_406	g__midas_g_2759
OTU_958	0	0	1	0	24	22	0	0	0	0	0	0	k__Bacteria	p__Spirochaetota	c__Spirochaetia	o__Spirochaetales	f__Spirochaetaceae	g__midas_g_14041	s__midas_s_32024
OTU_526	0	0	4	2	3	4	3	5	4	4	8	10	k__Bacteria	p__Chloroflexi	c__Anaerolineae	o__Anaerolineales	f__Anaerolineaceae	g__Anaerolinea	s__midas_s_10552
OTU_2714	0	0	0	0	0	1	14	10	9	13	0	0
OTU_2642	0	0	12	5	11	17	0	0	0	0	1	0
OTU_957	0	0	3	1	6	7	6	5	9	9	0	0	k__Bacteria	p__Proteobacteria	c__Gammaproteobacteria	o__Competibacterales	f__Competibacteraceae	g__Ca_Competibacter	s__midas_s_25284
OTU_1438	0	0	0	0	0	0	9	13	14	10	0	0	k__Bacteria	p__Myxococcota	c__Polyangia	o__UASB-TL25	f__midas_f_5277	g__midas_g_67180	s__midas_s_67180
OTU_1796	0	0	1	0	16	21	0	0	2	0	3	3	k__Archaea	p__Thermoplasmatota	c__Thermoplasmata	o__Methanomassiliicoccales	f__Methanomassiliicoccaceae	g__Methanomassiliicoccus	s__Methanomassiliicoccus_luminyensis
OTU_3437	0	0	1	0	0	0	7	8	18	12	0	0
OTU_1665	0	0	5	5	0	0	4	7	11	14	0	0	k__Bacteria	p__Patescibacteria	c__Saccharimonadia	o__Saccharimonadales	f__midas_f_3760	g__midas_g_23413	s__midas_s_30068
OTU_3256	4	0	2	0	1	2	9	9	5	10	2	2	k__Bacteria	p__Proteobacteria	c__Alphaproteobacteria	o__Defluviicoccales	f__Defluviicoccaceae	g__Defluviicoccus	s__midas_s_27994
OTU_731	0	0	0	0	0	0	0	0	0	0	18	28	k__Bacteria	p__Bacteroidota	c__Kapabacteria	o__Kapabacteriales	f__midas_f_93	g__midas_g_53928
OTU_634	0	0	8	6	0	1	9	5	9	8	0	0	k__Bacteria	p__Chloroflexi	c__Anaerolineae	o__RBG-13-54-9	f__midas_f_72	g__midas_g_3647	s__midas_s_9279
OTU_3461	7	9	16	14	0	0	0	0	0	0	0	0	k__Bacteria	p__Myxococcota	c__Myxococcia	o__Myxococcales	f__Myxococcaceae	g__P3OB-42	s__midas_s_4524
OTU_1195	37	9	0	0	0	0	0	0	0	0	0	0	k__Bacteria	p__Bdellovibrionota	c__Bdellovibrionia	o__Bacteriovoracales	f__Bacteriovoracaceae	g__midas_g_30189
OTU_1663	33	13	0	0	0	0	0	0	0	0	0	0	k__Bacteria	p__Proteobacteria	c__Gammaproteobacteria	o__midas_o_26	f__midas_f_98	g__midas_g_268	s__midas_s_28088
OTU_3288	4	4	1	2	6	7	3	7	4	8	0	0	k__Bacteria	p__Chloroflexi	c__Anaerolineae	o__Anaerolineales	f__Anaerolineaceae	g__Longilinea	s__midas_s_8542
OTU_1465	0	0	0	0	0	0	0	0	0	0	18	28	k__Bacteria	p__Chloroflexi	c__Anaerolineae	o__Caldilineales	f__Caldilineaceae	g__midas_g_8033	s__midas_s_69286
OTU_2203	0	0	2	0	22	22	0	0	0	0	0	0	k__Bacteria	p__Firmicutes	c__Clostridia	o__Lachnospirales	f__Lachnospiraceae	g__Lachnospiraceae_NK4A136_group
OTU_2386	5	2	20	9	0	0	7	2	1	0	0	0	k__Bacteria	p__Planctomycetota	c__Planctomycetes	o__Planctomycetales	f__midas_f_1792	g__midas_g_1792	s__midas_s_3122
OTU_1930	0	0	0	1	0	0	3	1	0	1	18	22	k__Bacteria	p__Planctomycetota	c__Planctomycetes	o__Pirellulales	f__Pirellulaceae	g__midas_g_36791	s__midas_s_36791
OTU_2221	0	0	1	1	2	5	8	2	9	9	4	5	k__Bacteria	p__Firmicutes	c__Clostridia	o__Oscillospirales	f__Ruminococcaceae	g__Subdoligranulum	s__midas_s_348
OTU_2719	0	0	0	1	0	0	18	12	7	8	0	0	k__Bacteria	p__Actinobacteriota	c__Acidimicrobiia	o__IMCC26256	f__midas_f_2
OTU_2958	0	0	0	3	0	0	10	10	17	5	0	0	k__Bacteria	p__Planctomycetota	c__Planctomycetes	o__Gemmatales	f__Gemmataceae	g__midas_g_47743	s__midas_s_47743
OTU_1811	0	0	0	0	0	0	5	11	19	10	0	0	k__Bacteria	p__Dependentiae	c__Babeliae	o__Babeliales	f__Vermiphilaceae
OTU_1323	0	0	4	6	19	11	2	1	1	1	0	0	k__Bacteria	p__Patescibacteria	c__Saccharimonadia	o__Saccharimonadales	f__midas_f_1533
OTU_362	23	12	0	1	0	0	1	0	3	5	0	0	k__Bacteria	p__Proteobacteria	c__Alphaproteobacteria	o__Ferrovibrionales	f__Ferrovibrionaceae	g__Ferrovibrio
OTU_2222	0	0	8	10	1	1	7	3	2	2	7	4	k__Bacteria	p__Chloroflexi	c__KD4-96	o__midas_o_3277	f__midas_f_3277	g__midas_g_3277	s__midas_s_30121
OTU_2243	24	21	0	0	0	0	0	0	0	0	0	0	k__Bacteria	p__Spirochaetota	c__Leptospirae	o__Leptospirales	f__Leptospiraceae	g__midas_g_1448	s__midas_s_1448
OTU_880	0	0	2	4	1	0	8	11	8	7	2	2	k__Bacteria	p__Proteobacteria	c__Gammaproteobacteria	o__EPR3968-O8a-Bc78	f__midas_f_6561	g__midas_g_30451	s__midas_s_39933
OTU_1102	1	0	20	22	0	0	0	0	0	0	0	2	k__Bacteria	p__Myxococcota	c__Polyangia	o__Nannocystales	f__Nannocystaceae	g__Nannocystis	s__midas_s_32446
OTU_2200	0	0	14	23	2	1	1	2	2	0	0	0	k__Bacteria	p__SAR324_cladeMarine_group_B	c__midas_c_814	o__midas_o_928	f__midas_f_15478	g__midas_g_28984	s__midas_s_28984
OTU_1687	0	0	1	0	18	19	3	1	2	0	0	1	k__Bacteria	p__Actinobacteriota	c__Coriobacteriia	o__Coriobacteriales	f__Atopobiaceae	g__Atopobium	s__midas_s_3545
OTU_1656	7	0	8	7	0	0	4	12	3	4	0	0	k__Bacteria	p__Actinobacteriota	c__Acidimicrobiia	o__Microtrichales	f__Iamiaceae	g__Iamia	s__midas_s_1035
OTU_3320	0	0	3	4	0	0	14	10	7	1	5	1	k__Bacteria	p__Proteobacteria	c__Alphaproteobacteria	o__Rhodobacterales	f__Rhodobacteraceae	g__Bauldia	s__midas_s_42384
OTU_1056	0	0	19	22	0	2	0	0	0	0	0	2	k__Bacteria	p__Actinobacteriota	c__Thermoleophilia	o__Solirubrobacterales	f__67-14	g__midas_g_18618
OTU_3249	0	0	0	0	0	0	0	0	0	0	20	25	k__Bacteria	p__Desulfobacterota	c__midas_c_41	o__midas_o_2276	f__midas_f_51851	g__midas_g_51851
OTU_3030	0	0	12	15	0	0	0	0	0	0	12	5	k__Bacteria	p__Myxococcota	c__Polyangia	o__Haliangiales	f__Haliangiaceae	g__Haliangium	s__midas_s_17105
OTU_2569	0	0	0	0	0	0	0	0	0	0	24	20	k__Bacteria	p__Chloroflexi	c__Anaerolineae	o__RBG-13-54-9	f__midas_f_8354	g__midas_g_43312	s__midas_s_43312
OTU_2194	0	0	16	28	0	0	0	0	0	0	0	0	k__Bacteria	p__Verrucomicrobiota	c__Verrucomicrobiae	o__Methylacidiphilales	f__Methylacidiphilaceae	g__midas_g_50217
OTU_1391	0	1	1	1	16	24	0	0	1	0	0	0	k__Bacteria	p__Desulfobacterota	c__Desulfuromonadia	o__Geobacterales	f__Geobacteraceae	g__midas_g_9397	s__midas_s_47825
OTU_863	0	0	2	4	0	0	5	1	13	14	3	2	k__Bacteria	p__Proteobacteria	c__Gammaproteobacteria	o__Enterobacterales	f__Aeromonadaceae	g__Aeromonas	s__midas_s_67797
OTU_1858	18	6	2	3	1	1	4	4	3	1	0	1	k__Bacteria	p__Chloroflexi	c__Anaerolineae	o__C10-SB1A	f__Amarolineaceae	g__midas_g_667	s__midas_s_36321
OTU_2366	1	1	4	7	0	0	6	4	6	4	8	3	k__Bacteria	p__Proteobacteria	c__Gammaproteobacteria	o__Burkholderiales	f__Comamonadaceae	g__midas_g_887	s__midas_s_3291
OTU_1404	0	0	10	14	12	8	0	0	0	0	0	0	k__Bacteria	p__Latescibacterota	c__midas_c_18	o__midas_o_753	f__midas_f_753
OTU_1802	40	3	0	0	0	0	0	0	1	0	0	0	k__Bacteria	p__Spirochaetota	c__Spirochaetia	o__Spirochaetales	f__Spirochaetaceae	g__midas_g_5121	s__midas_s_40629
OTU_894	0	0	8	17	2	0	1	7	3	2	2	2	k__Bacteria	p__Chloroflexi	c__Anaerolineae	o__RBG-13-54-9	f__midas_f_8354	g__midas_g_34966
OTU_3316	0	0	5	1	24	14	0	0	0	0	0	0	k__Bacteria	p__Planctomycetota	c__Planctomycetes	o__Pirellulales	f__Pirellulaceae	g__Pir4_lineage
OTU_1608	0	0	12	11	2	2	8	6	0	3	0	0	k__Bacteria	p__Chloroflexi	c__OLB14	o__midas_o_731	f__midas_f_731	g__midas_g_731	s__midas_s_31741
OTU_2950	21	22	0	0	0	0	0	0	0	0	0	1	k__Bacteria	p__Bacteroidota	c__Bacteroidia	o__Chitinophagales	f__Chitinophagaceae	g__Sediminibacterium
OTU_2499	0	0	0	0	0	0	6	5	13	20	0	0	k__Bacteria	p__Proteobacteria	c__Gammaproteobacteria	o__Pseudomonadales	f__Porticoccaceae	g__C1-B045
OTU_1629	0	0	0	0	0	0	12	14	10	8	0	0	k__Bacteria	p__Bdellovibrionota	c__Oligoflexia	o__0319-6G20	f__midas_f_4611	g__midas_g_24601
OTU_549	0	0	4	4	1	1	16	1	9	8	0	0	k__Bacteria	p__Planctomycetota	c__Planctomycetes	o__Gemmatales	f__Gemmataceae	g__Gemmata
OTU_1965	0	0	15	13	3	2	0	5	1	5	0	0	k__Bacteria	p__Chloroflexi	c__Anaerolineae	o__SBR1031	f__A4b	g__midas_g_49160
OTU_3020	0	0	1	1	1	1	7	4	13	6	4	5	k__Archaea	p__Halobacterota	c__Methanosarcinia	o__Methanosarciniales	f__Methanosaetaceae	g__Methanothrix	s__midas_s_36
OTU_3469	0	0	0	0	0	0	0	0	0	0	20	23	k__Bacteria	p__Dependentiae	c__Babeliae	o__Babeliales	f__Babeliaceae	g__midas_g_21210	s__midas_s_21238
OTU_2638	0	0	22	17	2	1	0	1	0	0	0	0
OTU_2507	0	0	4	13	1	0	5	4	5	5	3	3	k__Bacteria	p__Acidobacteriota	c__Acidobacteriae	o__Bryobacterales	f__Bryobacteraceae	g__Bryobacter	s__midas_s_6438
OTU_541	0	0	0	0	0	0	0	0	0	0	18	25	k__Bacteria	p__Spirochaetota	c__Leptospirae	o__Leptospirales	f__Leptospiraceae	g__midas_g_27567	s__midas_s_27567
OTU_1277	33	10	0	0	0	0	0	0	0	0	0	0	k__Bacteria	p__Proteobacteria	c__Gammaproteobacteria	o__Xanthomonadales	f__Rhodanobacteraceae	g__Dokdonella
OTU_2430	0	0	3	6	3	0	10	4	14	3	0	0	k__Bacteria	p__Planctomycetota	c__Planctomycetes	o__Gemmatales	f__Gemmataceae	g__midas_g_44358	s__midas_s_44358
OTU_3423	30	13	0	0	0	0	0	0	0	0	0	0	k__Bacteria	p__Bacteroidota	c__Bacteroidia	o__Sphingobacteriales	f__env.OPS_17	g__midas_g_3838
OTU_2163	16	11	0	1	1	3	1	2	1	3	2	2	k__Archaea	p__Halobacterota	c__Methanomicrobia	o__Methanomicrobiales	f__Methanoregulaceae
OTU_2275	0	1	0	5	2	1	5	5	5	5	8	6	k__Archaea	p__Euryarchaeota	c__Methanobacteria	o__Methanobacteriales	f__Methanobacteriaceae
OTU_2927	0	0	0	0	0	0	0	0	0	0	25	18	k__Bacteria	p__Chloroflexi	c__Anaerolineae	o__Anaerolineales	f__Anaerolineaceae
OTU_1586	0	0	16	18	2	7	0	0	0	0	0	0	k__Bacteria	p__Hydrogenedentes	c__Hydrogenedentia	o__Hydrogenedentiales	f__Hydrogenedensaceae	g__midas_g_15502	s__midas_s_15502
OTU_1435	0	0	0	0	0	0	10	9	16	8	0	0
OTU_1763	0	0	0	0	0	0	0	0	0	0	22	21	k__Bacteria	p__Latescibacterota	c__midas_c_18	o__midas_o_753	f__midas_f_1938	g__midas_g_2686
OTU_2998	0	0	0	0	0	0	7	16	12	8	0	0	k__Bacteria	p__Nitrospirota	c__Nitrospiria	o__Nitrospirales	f__Nitrospiraceae	g__Nitrospira	s__midas_s_35375
OTU_2231	0	0	4	4	3	0	9	8	5	3	4	3	k__Bacteria	p__Firmicutes	c__Clostridia	o__Clostridiales	f__Clostridiaceae	g__Clostridium_sensu_stricto_1	s__midas_s_64
OTU_1919	0	0	11	10	2	2	0	3	5	4	2	4
OTU_2710	0	0	18	20	4	0	0	0	0	0	0	0	k__Bacteria	p__Planctomycetota	c__Planctomycetes	o__Gemmatales	f__Gemmataceae
OTU_2897	0	0	0	0	0	0	0	0	0	0	23	19	k__Bacteria	p__Planctomycetota	c__Planctomycetes	o__Gemmatales	f__Gemmataceae
OTU_2936	0	0	0	0	0	0	0	0	0	0	23	19	k__Bacteria	p__Actinobacteriota	c__Actinobacteria	o__Corynebacteriales	f__Mycobacteriaceae	g__Mycobacterium
OTU_2987	0	0	12	20	0	0	0	0	0	0	4	6	k__Bacteria	p__Bacteroidota	c__Kapabacteria	o__Kapabacteriales	f__midas_f_93	g__midas_g_20637
OTU_1019	0	0	3	1	0	0	1	0	0	0	16	21	k__Bacteria	p__Actinobacteriota	c__Thermoleophilia	o__Gaiellales	f__Gaiellaceae	g__Gaiella
OTU_1057	0	0	17	14	0	0	2	3	2	4	0	0
OTU_1592	0	0	4	4	0	5	5	14	5	5	0	0
OTU_2785	0	0	5	5	0	0	0	0	0	1	15	16	k__Bacteria	p__Planctomycetota	c__Planctomycetes	o__Gemmatales	f__Gemmataceae	g__midas_g_47743	s__midas_s_47743
OTU_667	0	0	0	0	0	0	13	9	10	10	0	0	k__Bacteria	p__Bdellovibrionota	c__Bdellovibrionia	o__Bdellovibrionales	f__Bdellovibrionaceae	g__Bdellovibrio	s__midas_s_50279
OTU_3212	0	0	0	0	0	0	1	2	5	2	20	12	k__Bacteria	p__Planctomycetota	c__Planctomycetes	o__Pirellulales	f__Pirellulaceae	g__midas_g_45359
OTU_2969	0	0	3	8	0	0	0	0	0	0	17	14	k__Bacteria	p__Bacteroidota	c__Bacteroidia	o__Chitinophagales	f__37-13	g__midas_g_40403	s__midas_s_40403
OTU_1067	23	19	0	0	0	0	0	0	0	0	0	0
OTU_480	0	1	11	11	1	0	4	4	4	2	1	3	k__Bacteria	p__Chloroflexi	c__Anaerolineae	o__Caldilineales	f__Caldilineaceae	g__midas_g_23906	s__midas_s_32705
OTU_1137	28	14	0	0	0	0	0	0	0	0	0	0	k__Bacteria	p__Bacteroidota	c__Bacteroidia	o__Sphingobacteriales	f__Lentimicrobiaceae	g__midas_g_1061	s__midas_s_10538
OTU_3418	32	10	0	0	0	0	0	0	0	0	0	0	k__Bacteria	p__Bacteroidota	c__Bacteroidia	o__Chitinophagales	f__Chitinophagaceae	g__Ferruginibacter	s__midas_s_905
OTU_2916	0	0	0	0	0	0	8	11	13	10	0	0	k__Bacteria	p__Verrucomicrobiota	c__Verrucomicrobiae	o__Pedosphaerales	f__Pedosphaeraceae	g__ADurb.Bin118	s__midas_s_3750
OTU_2522	0	0	0	1	0	0	10	9	11	11	0	0	k__Bacteria	p__Patescibacteria	c__Gracilibacteria	o__Ca_Abawacabacteria	f__midas_f_44844	g__midas_g_44844	s__midas_s_62380
OTU_739	0	0	0	0	0	0	0	0	1	2	17	22
OTU_1040	0	0	15	24	0	1	0	1	1	0	0	0	k__Bacteria	p__Planctomycetota	c__OM190	o__midas_o_2104	f__midas_f_7287
OTU_1694	0	0	3	8	1	1	12	9	6	2	0	0	k__Bacteria	p__Actinobacteriota	c__Acidimicrobiia	o__IMCC26256	f__midas_f_2	g__midas_g_2044	s__midas_s_2044
OTU_733	0	0	8	19	1	1	6	1	4	2	0	0	k__Bacteria	p__Actinobacteriota	c__Thermoleophilia	o__Solirubrobacterales	f__Solirubrobacteraceae	g__Conexibacter	s__midas_s_32545
OTU_1063	0	0	1	2	0	0	0	0	0	0	14	25	k__Bacteria	p__Armatimonadota	c__Chthonomonadetes	o__Chthonomonadales	f__Chthonomonadaceae	g__midas_g_31433	s__midas_s_31433
OTU_2135	0	0	0	0	19	23	0	0	0	0	0	0	k__Bacteria	p__Desulfobacterota	c__midas_c_41	o__midas_o_918	f__midas_f_918
OTU_2991	0	0	0	0	0	0	0	0	0	0	22	20	k__Bacteria	p__Acidobacteriota	c__Blastocatellia	o__Blastocatellales	f__Blastocatellaceae	g__JGI_0001001-H03	s__midas_s_16419
OTU_3247	0	0	1	5	12	12	1	1	2	4	2	2	k__Bacteria	p__Firmicutes	c__Bacilli	o__Lactobacillales	f__Streptococcaceae	g__Streptococcus	s__midas_s_146
OTU_3014	0	0	15	7	8	8	0	0	0	3	0	0	k__Bacteria	p__Planctomycetota	c__Planctomycetes	o__Gemmatales	f__Gemmataceae
OTU_1718	0	0	13	28	0	0	0	0	0	0	0	0	k__Bacteria	p__Bacteroidota	c__Bacteroidia	o__Sphingobacteriales	f__env.OPS_17	g__midas_g_41895	s__midas_s_41895
OTU_3114	0	0	0	0	0	0	5	5	15	16	0	0
OTU_1328	0	0	6	8	0	0	9	9	6	1	0	2	k__Bacteria	p__Planctomycetota	c__Planctomycetes	o__Pirellulales	f__Pirellulaceae	g__Pir4_lineage
OTU_3421	3	0	3	2	1	3	1	7	9	11	0	1	k__Bacteria	p__Campylobacterota	c__Campylobacteria	o__Campylobacterales	f__Sulfurospirillaceae	g__Sulfurospirillum	s__midas_s_18444
OTU_3049	0	0	6	3	1	1	9	13	3	4	0	1	k__Bacteria	p__Planctomycetota	c__Planctomycetes	o__Pirellulales	f__Pirellulaceae	g__Blastopirellula	s__midas_s_9335
OTU_678	0	0	0	0	0	0	0	0	0	0	16	25
OTU_1645	22	19	0	0	0	0	0	0	0	0	0	0	k__Bacteria	p__Bacteroidota	c__Bacteroidia	o__Sphingobacteriales	f__AKYH767	g__midas_g_2126	s__midas_s_5484
OTU_1079	26	15	0	0	0	0	0	0	0	0	0	0	k__Bacteria	p__Bacteroidota	c__Bacteroidia	o__Chitinophagales	f__Chitinophagaceae	g__Edaphobaculum	s__midas_s_57929
OTU_2870	0	0	5	18	1	5	0	0	0	0	7	5	k__Bacteria	p__Planctomycetota	c__Planctomycetes	o__Pirellulales	f__Pirellulaceae	g__Pir4_lineage	s__midas_s_22134
OTU_2651	11	7	3	18	1	1	0	0	0	0	0	0	k__Bacteria	p__Proteobacteria	c__Gammaproteobacteria	o__Burkholderiales	f__Burkholderiaceae	g__Lautropia	s__midas_s_135
OTU_1200	0	0	14	22	2	2	0	0	0	0	0	1	k__Bacteria	p__Chloroflexi	c__Anaerolineae	o__Anaerolineales	f__Anaerolineaceae	g__midas_g_17398
OTU_998	0	0	0	0	3	1	13	6	8	9	0	0	k__Bacteria	p__Chloroflexi	c__OLB14	o__midas_o_731	f__midas_f_5647	g__midas_g_31150	s__midas_s_31150
OTU_1423	0	0	1	1	21	17	0	0	0	0	0	0
OTU_3334	0	0	9	12	0	0	4	7	3	5	0	0	k__Bacteria	p__Actinobacteriota	c__Acidimicrobiia	o__Microtrichales	f__Ilumatobacteraceae	g__CL500-29_marine_group	s__midas_s_5447
OTU_1084	0	0	0	0	3	0	0	0	0	0	17	20	k__Bacteria	p__Desulfobacterota	c__Syntrophorhabdia	o__Syntrophorhabdales	f__Syntrophorhabdaceae	g__Syntrophorhabdus
OTU_2555	0	0	0	2	0	0	5	9	13	5	2	4	k__Bacteria	p__Proteobacteria	c__Gammaproteobacteria	o__Methylococcales	f__Methylomonadaceae	g__Methylosarcina	s__midas_s_15413
OTU_1825	0	0	0	0	0	0	0	0	0	0	21	19	k__Bacteria	p__Bacteroidota	c__Bacteroidia	o__Chitinophagales	f__Chitinophagaceae	g__midas_g_679	s__midas_s_679
OTU_2561	0	0	2	8	1	1	10	5	7	6	0	0	k__Bacteria	p__Proteobacteria	c__Alphaproteobacteria	o__Defluviicoccales	f__Defluviicoccaceae	g__Defluviicoccus
OTU_1931	0	0	1	1	0	0	2	2	0	0	18	16	k__Bacteria	p__Actinobacteriota	c__Thermoleophilia	o__Solirubrobacterales	f__67-14
OTU_1062	0	0	1	3	11	14	0	1	2	5	1	2	k__Bacteria	p__Synergistota	c__Synergistia	o__Synergistales	f__Synergistaceae	g__Lactivibrio	s__midas_s_3664
OTU_3411	0	0	7	5	15	13	0	0	0	0	0	0	k__Bacteria	p__Chloroflexi	c__Anaerolineae	o__SBR1031	f__A4b	g__midas_g_16643
OTU_1594	25	15	0	0	0	0	0	0	0	0	0	0	k__Bacteria	p__Bacteroidota	c__Bacteroidia	o__Chitinophagales	f__Saprospiraceae	g__Ca_Epiflobacter	s__midas_s_12882
OTU_1322	0	0	9	8	0	0	9	5	3	6	0	0	k__Bacteria	p__Actinobacteriota	c__Acidimicrobiia	o__Microtrichales	f__Ilumatobacteraceae	g__CL500-29_marine_group	s__midas_s_34904
OTU_2148	0	0	2	5	0	0	6	6	7	12	2	0	k__Bacteria	p__Bacteroidota	c__Bacteroidia	o__Chitinophagales	f__Saprospiraceae	g__midas_g_1409	s__midas_s_15606
OTU_2474	0	0	4	8	4	5	5	8	2	4	0	0	k__Bacteria	p__Chloroflexi	c__Dehalococcoidia	o__S085	f__midas_f_21064	g__midas_g_36205	s__midas_s_64990
OTU_2309	30	9	0	0	0	0	1	0	0	0	0	0	k__Bacteria	p__Acidobacteriota	c__Holophagae	o__Subgroup_7	f__midas_f_973	g__midas_g_2710	s__midas_s_2710
OTU_822	0	0	0	0	0	0	3	15	11	11	0	0	k__Bacteria	p__Chloroflexi	c__Anaerolineae	o__Ardenticatenales	f__Ca_Promineofilaceae	g__Ca_Promineofilum	s__midas_s_15897
OTU_3132	0	0	18	10	3	5	2	0	0	0	0	1	k__Bacteria	p__Chloroflexi	c__Anaerolineae	o__SBR1031	f__A4b	g__midas_g_27545	s__midas_s_45912
OTU_2402	0	0	0	0	0	0	0	0	0	0	26	13	k__Bacteria	p__Acidobacteriota	c__Blastocatellia	o__Blastocatellales	f__Blastocatellaceae	g__Stenotrophobacter	s__midas_s_2272
OTU_2284	8	1	9	2	2	2	0	4	0	4	4	3	k__Bacteria	p__Chloroflexi	c__Anaerolineae	o__RBG-13-54-9	f__midas_f_72	g__midas_g_4001	s__midas_s_30447
OTU_2134	0	0	0	0	1	1	9	5	13	10	0	0	k__Bacteria	p__Desulfobacterota	c__Desulfovibrionia	o__Desulfovibrionales	f__Desulfohalobiaceae	g__Desulfovermiculus	s__midas_s_25324
OTU_2046	0	0	0	0	0	0	3	9	14	13	0	0	k__Bacteria	p__Verrucomicrobiota	c__Omnitrophia	o__Omnitrophales	f__Omnitrophaceae
OTU_3017	12	18	0	2	1	0	0	1	1	4	0	0	k__Bacteria	p__Bacteroidota	c__Bacteroidia	o__Bacteroidales	f__Williamwhitmaniaceae	g__Blvii28_wastewater-sludge_group	s__midas_s_89372
OTU_1228	0	0	4	7	2	5	0	9	9	3	0	0	k__Bacteria	p__Chloroflexi	c__Anaerolineae	o__SBR1031	f__A4b	g__midas_g_36032
OTU_2920	0	0	14	13	0	2	2	0	4	3	1	0	k__Bacteria	p__Proteobacteria	c__Gammaproteobacteria	o__Burkholderiales	f__Nitrosomonadaceae	g__MND1	s__midas_s_51991
OTU_2008	0	0	3	1	8	13	1	2	6	5	0	0	k__Bacteria	p__Proteobacteria	c__Gammaproteobacteria	o__Run-SP154	f__midas_f_27	g__midas_g_70	s__midas_s_11784
OTU_1483	20	10	0	0	0	0	0	0	0	0	6	3	k__Bacteria	p__Proteobacteria	c__Gammaproteobacteria	o__Burkholderiales	f__Rhodocyclaceae	g__Dechloromonas	s__Ca_Dechloromonas_phosphoritropha
OTU_811	0	0	11	9	3	2	0	0	0	0	10	4	k__Bacteria	p__Planctomycetota	c__Planctomycetes	o__Gemmatales	f__Gemmataceae	g__midas_g_7755	s__midas_s_7755
OTU_2215	0	0	0	1	0	2	0	0	0	0	23	13	k__Bacteria	p__Planctomycetota	c__Planctomycetes	o__Gemmatales	f__Gemmataceae	g__midas_g_63198	s__midas_s_63198
OTU_2706	0	0	5	10	0	0	6	7	3	8	0	0	k__Bacteria	p__Nitrospirota	c__Nitrospiria	o__Nitrospirales	f__Nitrospiraceae	g__Nitrospira	s__midas_s_15113
OTU_3068	0	0	7	12	8	12	0	0	0	0	0	0	k__Bacteria	p__Chloroflexi	c__OLB14	o__midas_o_731	f__midas_f_731	g__midas_g_38483	s__midas_s_38483
OTU_2835	0	0	0	0	0	0	14	6	10	9	0	0	k__Bacteria	p__Bdellovibrionota	c__Oligoflexia	o__0319-6G20	f__midas_f_24725	g__midas_g_24725
OTU_2854	0	3	0	3	3	2	4	5	10	9	0	0	k__Bacteria	p__Chloroflexi	c__Anaerolineae	o__Anaerolineales	f__Anaerolineaceae	g__Leptolinea	s__midas_s_19381
OTU_1898	0	0	0	0	0	0	0	0	0	0	23	16	k__Bacteria	p__Entotheonellaeota	c__Entotheonellia	o__Entotheonellales	f__Entotheonellaceae	g__midas_g_64827	s__midas_s_64827
OTU_1591	0	0	12	11	1	4	3	2	1	2	1	2	k__Bacteria	p__Chloroflexi	c__Anaerolineae	o__SBR1031	f__A4b	g__midas_g_23973
OTU_3034	3	1	7	3	13	11	0	0	0	1	0	0	k__Bacteria	p__Proteobacteria	c__Alphaproteobacteria	o__Rhizobiales	f__Xanthobacteraceae	g__Rhodoplanes	s__midas_s_81214
OTU_775	0	0	10	8	1	4	0	1	0	0	8	7	k__Bacteria	p__Proteobacteria	c__Gammaproteobacteria	o__Burkholderiales	f__Nitrosomonadaceae	g__Ellin6067	s__midas_s_26613
OTU_2539	0	0	4	5	7	3	0	1	4	14	0	0	k__Bacteria	p__Fibrobacterota	c__Fibrobacteria	o__Fibrobacterales	f__Fibrobacteraceae	g__midas_g_19422	s__midas_s_24129
OTU_659	0	0	2	1	1	6	11	5	1	6	1	4
OTU_3356	0	0	2	3	0	1	6	6	10	8	1	1	k__Bacteria	p__Proteobacteria	c__Gammaproteobacteria	o__Burkholderiales	f__Nitrosomonadaceae	g__midas_g_5719
OTU_2983	0	0	14	23	1	0	0	0	0	0	0	0	k__Bacteria	p__Bdellovibrionota	c__Bdellovibrionia	o__Bdellovibrionales	f__Bdellovibrionaceae	g__Bdellovibrio
OTU_1735	0	0	0	0	2	0	3	5	19	9	0	0
OTU_2321	0	0	4	5	5	7	4	0	4	3	0	6	k__Bacteria	p__Proteobacteria	c__Alphaproteobacteria	o__Rhodobacterales	f__Rhodobacteraceae	g__Nordella	s__midas_s_16681
OTU_452	0	0	0	0	27	11	0	0	0	0	0	0	k__Bacteria	p__Bacteroidota	c__Bacteroidia	o__Sphingobacteriales	f__Lentimicrobiaceae	g__midas_g_14760	s__midas_s_14760
OTU_2095	0	0	0	0	0	0	0	0	0	0	17	21	k__Bacteria	p__Myxococcota	c__Polyangia	o__Haliangiales	f__Haliangiaceae	g__Haliangium	s__midas_s_27503
OTU_1173	0	0	15	17	4	1	0	0	0	1	0	0
OTU_711	0	0	11	20	3	4	0	0	0	0	0	0	k__Bacteria	p__Patescibacteria	c__Saccharimonadia	o__Saccharimonadales	f__midas_f_67	g__midas_g_17627	s__midas_s_17627
OTU_2410	0	0	0	0	0	0	0	0	0	0	18	20	k__Bacteria	p__Bacteroidota	c__Bacteroidia	o__Cytophagales	f__Microscillaceae	g__midas_g_23656
OTU_2911	0	0	1	1	0	0	0	0	0	0	19	16	k__Bacteria	p__Actinobacteriota	c__Acidimicrobiia	o__IMCC26256	f__midas_f_3344	g__midas_g_8294	s__midas_s_8294
OTU_2645	0	0	3	0	2	4	7	6	7	7	1	0	k__Bacteria	p__Proteobacteria	c__Gammaproteobacteria	o__Competibacterales	f__Competibacteraceae	g__Ca_Competibacter	s__midas_s_29518
OTU_670	16	8	1	8	0	0	0	0	0	0	1	3	k__Bacteria	p__Proteobacteria	c__Gammaproteobacteria	o__Burkholderiales	f__Rhodocyclaceae	g__midas_g_6531	s__midas_s_12660
OTU_2604	0	0	8	9	3	5	2	4	3	3	0	0	k__Bacteria	p__Planctomycetota	c__Planctomycetes	o__Pirellulales	f__Pirellulaceae	g__midas_g_1097	s__midas_s_4235
OTU_1183	0	0	16	11	3	5	0	0	0	0	0	2	k__Bacteria	p__Proteobacteria	c__Alphaproteobacteria	o__Rhizobiales	f__Hyphomicrobiaceae	g__Pedomicrobium	s__midas_s_1346
OTU_2326	0	0	2	11	2	0	10	4	5	3	0	0	k__Bacteria	p__Bacteroidota	c__Bacteroidia	o__Chitinophagales	f__Saprospiraceae	g__midas_g_1409	s__midas_s_15606
OTU_2954	0	0	1	2	0	1	0	0	0	0	16	17	k__Bacteria	p__Planctomycetota	c__Planctomycetes	o__Pirellulales	f__Pirellulaceae
OTU_1334	0	0	0	0	0	0	0	0	0	0	15	22	k__Bacteria	p__Acidobacteriota	c__Blastocatellia	o__Pyrinomonadales	f__Pyrinomonadaceae	g__RB41	s__midas_s_80105
OTU_2205	20	11	0	0	4	2	0	0	0	0	0	0	k__Bacteria	p__Armatimonadota	c__Fimbriimonadia	o__Fimbriimonadales	f__Fimbriimonadaceae	g__midas_g_53640	s__midas_s_76608
OTU_2171	0	0	0	0	0	0	10	13	7	7	0	0
OTU_1497	0	0	0	0	0	0	0	0	0	0	16	21
OTU_3193	0	0	14	20	2	1	0	0	0	0	0	0	k__Bacteria	p__Armatimonadota	c__Chthonomonadetes	o__Chthonomonadales	f__midas_f_1993	g__midas_g_28115	s__midas_s_28115
OTU_990	0	0	6	6	19	6	0	0	0	0	0	0	k__Bacteria	p__Proteobacteria	c__Gammaproteobacteria	o__Competibacterales	f__Competibacteraceae	g__Ca_Competibacter	s__midas_s_5741
OTU_992	0	0	0	0	0	0	21	9	1	6	0	0	k__Bacteria	p__Proteobacteria	c__Alphaproteobacteria	o__Rhizobiales	f__Beijerinckiaceae	g__Methylorosula	s__midas_s_163
OTU_1984	0	0	1	3	0	1	0	9	16	7	0	0	k__Bacteria	p__Bacteroidota	c__Bacteroidia	o__Sphingobacteriales	f__ST-12K33	g__midas_g_3970	s__midas_s_79022
OTU_2836	0	0	6	6	1	2	5	3	8	6	0	0	k__Bacteria	p__Bacteroidota	c__Bacteroidia	o__Chitinophagales	f__Saprospiraceae	g__midas_g_132	s__midas_s_2987
OTU_1150	0	0	17	19	1	0	0	0	0	0	0	0
OTU_2747	0	0	0	0	0	0	0	0	0	0	16	21	k__Bacteria	p__Acidobacteriota	c__Vicinamibacteria	o__Vicinamibacterales	f__Vicinamibacteraceae	g__Luteitalea
OTU_3257	0	0	0	0	0	0	9	9	10	9	0	0	k__Bacteria	p__Bdellovibrionota	c__Oligoflexia	o__0319-6G20	f__midas_f_3092
OTU_1495	0	0	0	0	0	0	13	12	7	5	0	0	k__Bacteria	p__Verrucomicrobiota	c__Verrucomicrobiae	o__Pedosphaerales	f__Pedosphaeraceae	g__midas_g_8975
OTU_665	0	0	8	4	1	0	6	7	5	6	0	0	k__Bacteria	p__Proteobacteria	c__Gammaproteobacteria	o__Burkholderiales	f__Nitrosomonadaceae	g__Nitrosomonas	s__midas_s_11707
OTU_3000	0	0	0	0	0	0	0	0	0	0	13	23	k__Bacteria	p__Verrucomicrobiota	c__Verrucomicrobiae	o__Pedosphaerales	f__Pedosphaeraceae
OTU_1614	0	0	2	0	16	11	1	0	6	0	0	0	k__Bacteria	p__Bacteroidota	c__Kryptonia	o__Kryptoniales	f__MSB-3C8	g__midas_g_4378	s__midas_s_53058
OTU_1147	0	0	1	0	15	20	0	0	0	0	0	0
OTU_1722	27	9	0	0	0	0	0	0	0	0	0	0	k__Bacteria	p__Proteobacteria	c__Alphaproteobacteria	o__Rhodobacterales	f__Rhodobacteraceae	g__Phreatobacter	s__midas_s_45219
OTU_769	0	0	3	2	3	2	10	9	4	3	0	0	k__Bacteria	p__Chloroflexi	c__Chloroflexia	o__Thermomicrobiales	f__JG30-KF-CM45	g__midas_g_6223	s__midas_s_51446
OTU_853	0	0	0	1	15	20	0	0	0	0	0	0	k__Bacteria	p__Proteobacteria	c__Gammaproteobacteria	o__Burkholderiales	f__Burkholderiaceae	g__Lautropia	s__midas_s_24731
OTU_1560	0	0	0	1	0	0	0	0	0	0	19	16	k__Bacteria	p__Gemmatimonadota	c__Gemmatimonadetes	o__Gemmatimonadales	f__Gemmatimonadaceae	g__midas_g_48149
OTU_2589	0	0	1	2	1	0	5	13	4	2	5	3	k__Bacteria	p__Actinobacteriota	c__Thermoleophilia	o__Solirubrobacterales	f__67-14	g__midas_g_52	s__midas_s_52
OTU_2659	0	0	0	0	0	0	0	0	0	0	16	20
OTU_3262	0	0	0	0	0	0	11	6	7	12	0	0	k__Bacteria	p__Verrucomicrobiota	c__Verrucomicrobiae	o__Pedosphaerales	f__Pedosphaeraceae	g__midas_g_5504
OTU_2605	0	0	6	10	3	1	5	6	3	1	1	0	k__Bacteria	p__Acidobacteriota	c__Vicinamibacteria	o__Vicinamibacterales	f__Vicinamibacteraceae	g__midas_g_433	s__midas_s_3253
OTU_1069	0	2	6	3	0	1	5	0	8	7	2	2	k__Bacteria	p__Proteobacteria	c__Gammaproteobacteria	o__Burkholderiales	f__Rhodocyclaceae	g__Propionivibrio	s__midas_s_9216
OTU_2176	0	0	0	0	14	22	0	0	0	0	0	0	k__Bacteria	p__Firmicutes	c__Clostridia	o__Oscillospirales	f__Oscillospiraceae	g__NK4A214_group
OTU_3319	0	0	1	3	15	17	0	0	0	0	0	0	k__Bacteria	p__Planctomycetota	c__Planctomycetes	o__Pirellulales	f__Pirellulaceae	g__Ca_Anammoximicrobium	s__midas_s_72402
OTU_2377	2	1	1	1	1	1	4	1	15	8	0	1	k__Bacteria	p__Bacteroidota	c__Kryptonia	o__Kryptoniales	f__BSV26	g__midas_g_627	s__midas_s_25121
OTU_2041	0	0	0	0	0	0	1	3	3	5	10	14	k__Bacteria	p__Proteobacteria	c__Gammaproteobacteria	o__Pseudomonadales	f__Pseudomonadaceae	g__Pseudomonas	s__midas_s_39655
OTU_1617	0	0	1	0	0	0	10	13	7	4	0	0	k__Bacteria	p__Actinobacteriota	c__Actinobacteria	o__Propionibacteriales	f__Nocardioidaceae	g__Nocardioides	s__midas_s_44456
OTU_2509	0	0	4	5	5	3	4	2	3	9	0	0	k__Bacteria	p__Desulfobacterota	c__Desulfobacteria	o__Desulfobacterales	f__Desulfosarcinaceae	g__Desulfatitalea	s__midas_s_17835
OTU_756	0	0	10	16	1	5	1	0	0	2	0	0	k__Bacteria	p__Bacteroidota	c__Bacteroidia	o__Sphingobacteriales	f__AKYH767	g__midas_g_2126	s__midas_s_5484
OTU_2737	14	21	0	0	0	0	0	0	0	0	0	0	k__Bacteria	p__Bacteroidota	c__Bacteroidia	o__Flavobacteriales	f__Cryomorphaceae	g__Vicingus	s__midas_s_37235
OTU_2899	0	0	0	0	19	16	0	0	0	0	0	0	k__Bacteria	p__Bacteroidota	c__Bacteroidia	o__Sphingobacteriales	f__Lentimicrobiaceae	g__Lentimicrobium	s__midas_s_32459
OTU_2116	0	0	4	13	9	8	0	0	0	1	0	0	k__Bacteria	p__Actinobacteriota	c__Acidimicrobiia	o__Microtrichales	f__Microtrichaceae	g__IMCC26207
OTU_1415	0	0	2	1	1	0	3	4	16	8	0	0	k__Bacteria	p__Verrucomicrobiota	c__Omnitrophia	o__Omnitrophales	f__midas_f_22412	g__midas_g_22412
OTU_2045	0	0	6	5	8	16	0	0	0	0	0	0	k__Bacteria	p__Abditibacteriota	c__Abditibacteria	o__Abditibacteriales	f__Abditibacteriaceae	g__Abditibacterium	s__midas_s_9257
OTU_3210	0	0	8	9	5	2	3	0	6	2	0	0	k__Bacteria	p__Bacteroidota	c__Bacteroidia	o__Chitinophagales	f__Saprospiraceae	g__midas_g_42670	s__midas_s_42670
OTU_3478	0	0	0	0	0	0	0	0	0	0	9	26	k__Bacteria	p__Chloroflexi	c__Anaerolineae	o__Caldilineales	f__Caldilineaceae	g__midas_g_3064	s__midas_s_4636
OTU_2838	0	0	2	3	0	1	7	7	5	10	0	0	k__Bacteria	p__Planctomycetota	c__Planctomycetes	o__Pirellulales	f__Pirellulaceae	g__midas_g_2898	s__midas_s_2898
OTU_1901	0	0	2	0	0	0	9	14	4	6	0	0	k__Bacteria	p__Actinobacteriota	c__Thermoleophilia	o__Solirubrobacterales	f__67-14	g__midas_g_20949	s__midas_s_20949
OTU_1335	0	0	3	4	1	2	3	7	8	1	2	4	k__Archaea	p__Euryarchaeota	c__Methanobacteria	o__Methanobacteriales	f__Methanobacteriaceae	g__Methanobacterium
OTU_2224	0	0	0	0	0	0	14	9	7	5	0	0	k__Bacteria	p__Chloroflexi	c__OLB14	o__midas_o_731	f__midas_f_731	g__midas_g_53881
OTU_2066	0	0	0	0	0	0	0	0	0	0	21	14	k__Bacteria	p__Planctomycetota	c__Phycisphaerae	o__mle1-8	f__midas_f_1686
OTU_1509	20	14	0	0	0	1	0	0	0	0	0	0	k__Bacteria	p__Bacteroidota	c__Bacteroidia	o__Chitinophagales	f__Saprospiraceae	g__Phaeodactylibacter
OTU_3016	0	1	0	4	3	6	1	1	6	13	0	0	k__Bacteria	p__Chloroflexi	c__Anaerolineae	o__Ardenticatenales	f__midas_f_4787	g__midas_g_13751	s__midas_s_26345
OTU_3042	0	0	11	22	1	0	1	0	0	0	0	0	k__Bacteria	p__Chloroflexi	c__Anaerolineae	o__SBR1031	f__midas_f_18027	g__midas_g_43378	s__midas_s_43378
OTU_2772	0	0	1	1	0	0	1	5	16	11	0	0	k__Bacteria	p__Bacteroidota	c__Bacteroidia	o__Chitinophagales	f__Saprospiraceae	g__Phaeodactylibacter	s__midas_s_10299
OTU_1703	21	14	0	0	0	0	0	0	0	0	0	0	k__Bacteria	p__Chloroflexi	c__Anaerolineae	o__SBR1031	f__A4b	g__midas_g_36064	s__midas_s_36064
OTU_1655	0	0	19	15	1	0	0	0	0	0	0	0	k__Bacteria	p__Planctomycetota	c__Planctomycetes	o__midas_o_1071	f__midas_f_1071	g__midas_g_7408
OTU_2054	0	0	1	2	10	6	1	3	2	9	0	1	k__Bacteria	p__Synergistota	c__Synergistia	o__Synergistales	f__Synergistaceae	g__Thermovirga	s__midas_s_687
OTU_912	0	0	1	1	0	0	11	6	9	6	0	0	k__Bacteria	p__Bacteroidota	c__Bacteroidia	o__Chitinophagales	f__Saprospiraceae	g__midas_g_10426	s__midas_s_20755
OTU_700	0	0	0	0	0	0	5	9	14	6	0	0	k__Bacteria	p__Planctomycetota	c__Planctomycetes	o__Pirellulales	f__Pirellulaceae	g__midas_g_1097	s__midas_s_2836
OTU_1511	0	0	6	10	1	0	8	5	3	1	0	0	k__Bacteria	p__Chloroflexi	c__Anaerolineae	o__RBG-13-54-9	f__midas_f_8354	g__midas_g_20665	s__midas_s_31886
OTU_3455	0	0	0	0	0	0	0	0	0	0	13	21	k__Bacteria	p__Chloroflexi	c__KD4-96	o__midas_o_3277	f__midas_f_3277	g__midas_g_3604
OTU_698	0	0	1	0	18	14	1	0	0	0	0	0	k__Bacteria	p__Thermotogota	c__Thermotogae	o__Thermotogales	f__Fervidobacteriaceae	g__Fervidobacterium
OTU_2186	0	0	2	1	1	1	5	6	8	9	1	0	k__Bacteria	p__Desulfobacterota	c__Syntrophobacteria	o__Syntrophobacterales	f__Syntrophobacteraceae	g__Syntrophobacter	s__midas_s_73147
OTU_1658	0	0	12	20	1	1	0	0	0	0	0	0	k__Bacteria	p__Acidobacteriota	c__Acidobacteriae	o__Bryobacterales	f__Bryobacteraceae	g__Bryobacter
OTU_1830	0	0	20	13	0	0	0	1	0	0	0	0	k__Bacteria	p__Proteobacteria	c__Gammaproteobacteria	o__Burkholderiales	f__Rhodocyclaceae	g__Sulfuritalea	s__midas_s_6397
OTU_2607	21	13	0	0	0	0	0	0	0	0	0	0	k__Bacteria	p__Proteobacteria	c__Gammaproteobacteria	o__Burkholderiales	f__Nitrosomonadaceae	g__Nitrosomonas	s__midas_s_139
OTU_1394	4	0	1	1	10	9	0	1	1	4	2	1	k__Bacteria	p__Proteobacteria	c__Gammaproteobacteria	o__Burkholderiales	f__Rhodocyclaceae	g__Azoarcus	s__midas_s_12714
OTU_1790	0	0	9	11	2	3	1	4	0	3	0	1	k__Bacteria	p__Planctomycetota	c__Planctomycetes	o__Gemmatales	f__Gemmataceae	g__midas_g_47743	s__midas_s_47743
OTU_1381	0	0	0	3	20	11	0	0	0	0	0	0	k__Bacteria	p__Chloroflexi	c__Anaerolineae	o__Anaerolineales	f__Anaerolineaceae	g__midas_g_25619	s__midas_s_25619
OTU_1504	3	1	2	2	15	10	0	0	0	0	1	0	k__Bacteria	p__Bacteroidota	c__Bacteroidia	o__Bacteroidales	f__Bacteroidetes_vadinHA17	g__midas_g_326	s__midas_s_38196
OTU_1370	0	0	2	8	2	2	7	3	3	5	2	0	k__Bacteria	p__Chloroflexi	c__Anaerolineae	o__SBR1031	f__midas_f_1469	g__midas_g_2178	s__midas_s_55994
OTU_3351	0	0	1	0	0	0	0	0	0	0	17	16	k__Bacteria	p__Planctomycetota	c__Planctomycetes	o__Pirellulales	f__Pirellulaceae	g__Pirellula	s__midas_s_36293
OTU_2517	0	0	0	0	0	0	0	0	0	0	16	18
OTU_1861	0	0	1	0	0	0	8	12	9	4	0	0	k__Bacteria	p__Myxococcota	c__Polyangia	o__Polyangiales	f__Sandaracinaceae	g__midas_g_5621	s__midas_s_40120
OTU_1902	0	0	0	0	0	0	13	10	8	3	0	0	k__Bacteria	p__Bdellovibrionota	c__Bdellovibrionia	o__Bdellovibrionales	f__Bdellovibrionaceae	g__Bdellovibrio
OTU_3124	2	0	6	5	0	0	1	2	6	3	4	5	k__Bacteria	p__Proteobacteria	c__Gammaproteobacteria	o__Burkholderiales	f__Rhodocyclaceae	g__Zoogloea	s__Zoogloea_oryzae
OTU_1842	0	0	0	0	0	0	0	0	0	0	13	21	k__Bacteria	p__Planctomycetota	c__Phycisphaerae	o__Phycisphaerales	f__Phycisphaeraceae	g__SM1A02
OTU_2226	0	0	9	14	6	4	0	0	0	0	0	0	k__Bacteria	p__Planctomycetota	c__Planctomycetes	o__Pirellulales	f__Pirellulaceae	g__Pirellula	s__midas_s_7864
OTU_1445	0	0	3	5	3	0	8	1	4	8	0	1	k__Bacteria	p__Bdellovibrionota	c__Bdellovibrionia	o__Bdellovibrionales	f__Bdellovibrionaceae	g__midas_g_46962	s__midas_s_80809
OTU_2528	0	0	0	2	16	15	0	0	0	0	0	0	k__Bacteria	p__Verrucomicrobiota	c__Verrucomicrobiae	o__Pedosphaerales	f__Pedosphaeraceae	g__midas_g_86408	s__midas_s_86408
OTU_1702	0	0	0	2	0	0	5	3	13	10	0	0	k__Bacteria	p__Patescibacteria	c__WWE3	o__midas_o_11333	f__midas_f_11333	g__midas_g_11333	s__midas_s_11333
OTU_3044	0	0	13	4	1	5	0	8	1	1	0	0	k__Bacteria	p__Chloroflexi	c__KD4-96	o__midas_o_3277	f__midas_f_3277	g__midas_g_3604	s__midas_s_3604
OTU_2818	0	0	0	0	0	0	0	0	0	0	12	21	k__Bacteria	p__Planctomycetota	c__Planctomycetes	o__Gemmatales	f__Gemmataceae
OTU_2428	0	0	0	0	0	0	5	12	6	10	0	0	k__Bacteria	p__Planctomycetota	c__Planctomycetes	o__Gemmatales	f__Gemmataceae	g__midas_g_47743	s__midas_s_47743
OTU_2934	0	0	0	0	0	1	9	11	5	7	0	0	k__Bacteria	p__Chloroflexi	c__Anaerolineae	o__SBR1031	f__midas_f_1469	g__midas_g_1469	s__midas_s_1469
OTU_3260	17	3	0	1	4	5	1	0	1	1	0	0	k__Bacteria	p__Armatimonadota	c__Chthonomonadetes	o__Chthonomonadales	f__midas_f_6187	g__midas_g_6187	s__midas_s_6187
OTU_438	0	0	3	3	0	0	10	9	7	1	0	0	k__Bacteria	p__Bdellovibrionota	c__Oligoflexia	o__0319-6G20	f__midas_f_2390	g__midas_g_39125	s__midas_s_39125
OTU_736	0	0	0	0	16	17	0	0	0	0	0	0	k__Bacteria	p__Proteobacteria	c__Alphaproteobacteria	o__Rhizobiales	f__D05-2	g__midas_g_31688	s__midas_s_31688
OTU_2788	0	0	0	1	0	0	0	0	0	0	13	19	k__Bacteria	p__Desulfobacterota	c__midas_c_41	o__midas_o_2276	f__midas_f_5162	g__midas_g_37429
OTU_2717	0	0	14	11	2	6	0	0	0	0	0	0	k__Bacteria	p__Chloroflexi	c__Anaerolineae	o__SBR1031	f__midas_f_18027	g__midas_g_18027
OTU_3370	0	0	7	6	8	11	0	0	1	0	0	0	k__Bacteria	p__Proteobacteria	c__Alphaproteobacteria	o__Rhizobiales	f__Hyphomicrobiaceae	g__Hyphomicrobium	s__midas_s_12252
OTU_2559	1	0	0	0	0	0	10	5	10	7	0	0	k__Bacteria	p__Acidobacteriota	c__Acidobacteriae	o__Bryobacterales	f__Bryobacteraceae	g__Bryobacter	s__midas_s_59186
OTU_749	0	1	3	5	6	5	3	5	3	1	0	1	k__Bacteria	p__Chloroflexi	c__Anaerolineae	o__SBR1031	f__A4b	g__midas_g_22263
OTU_2104	0	0	8	23	1	0	0	0	0	0	0	0	k__Bacteria	p__Planctomycetota	c__Planctomycetes	o__Gemmatales	f__Gemmataceae	g__midas_g_9516
OTU_1776	0	0	1	3	13	7	0	0	3	0	2	3	k__Archaea	p__Halobacterota	c__Methanosarcinia	o__Methanosarciniales	f__Methanosarcinaceae	g__Methanosarcina	s__Methanosarcina_thermophila
OTU_2155	0	0	0	0	0	0	0	0	0	0	18	14	k__Bacteria	p__Patescibacteria	c__Gracilibacteria	o__Ca_Peregrinibacteria	f__midas_f_15268	g__midas_g_15268
OTU_2010	0	0	0	0	14	14	0	3	1	0	0	0	k__Bacteria	p__Chloroflexi	c__Anaerolineae	o__Anaerolineales	f__Anaerolineaceae	g__Leptolinea
OTU_3391	0	0	6	4	4	1	1	3	9	4	0	0	k__Bacteria	p__Verrucomicrobiota	c__Omnitrophia	o__Omnitrophales	f__midas_f_22412
OTU_2902	0	0	10	7	3	2	5	1	1	3	0	0	k__Bacteria	p__Planctomycetota	c__Planctomycetes	o__Gemmatales	f__Gemmataceae
OTU_3428	9	2	2	8	5	3	1	1	0	0	0	1	k__Bacteria	p__Chloroflexi	c__Anaerolineae	o__SBR1031	f__midas_f_12777	g__midas_g_12777
OTU_3445	0	0	0	0	0	0	0	0	0	0	12	20	k__Bacteria	p__Bacteroidota	c__Bacteroidia	o__Flavobacteriales	f__Flavobacteriaceae	g__Flavobacterium	s__midas_s_16330
OTU_1500	0	0	0	0	0	0	3	0	0	0	17	12	k__Bacteria	p__Chloroflexi	c__Anaerolineae	o__SBR1031	f__A4b	g__midas_g_27545
OTU_2382	0	0	14	14	3	1	0	0	0	0	0	0	k__Bacteria	p__Planctomycetota	c__Planctomycetes	o__Gemmatales	f__Gemmataceae	g__midas_g_940	s__midas_s_27519
OTU_2338	0	0	9	3	0	1	2	2	10	3	0	2	k__Bacteria	p__Planctomycetota	c__Planctomycetes	o__Pirellulales	f__Pirellulaceae	g__Pir4_lineage
OTU_2653	0	0	0	0	0	0	2	12	10	8	0	0	k__Bacteria	p__Proteobacteria	c__Gammaproteobacteria	o__Chromatiales	f__Chromatiaceae	g__midas_g_13270	s__midas_s_13270
OTU_434	30	2	0	0	0	0	0	0	0	0	0	0	k__Bacteria	p__Spirochaetota	c__Spirochaetia	o__Spirochaetales	f__Spirochaetaceae	g__midas_g_7329	s__midas_s_28272
OTU_1801	0	0	8	5	0	0	7	2	7	3	0	0	k__Bacteria	p__Planctomycetota	c__Pla4_lineage	o__midas_o_9336	f__midas_f_9336
OTU_2035	0	0	0	0	0	0	0	0	0	0	16	16	k__Bacteria	p__Planctomycetota	c__Planctomycetes	o__Gemmatales	f__Gemmataceae	g__midas_g_53606	s__midas_s_64446
OTU_2081	0	0	2	1	1	0	5	7	11	5	0	0	k__Bacteria	p__Proteobacteria	c__Alphaproteobacteria	o__Acetobacterales	f__Acetobacteraceae	g__midas_g_5991
OTU_1798	0	0	5	9	5	12	0	0	0	0	1	0	k__Bacteria	p__Gemmatimonadota	c__Gemmatimonadetes	o__Gemmatimonadales	f__Gemmatimonadaceae	g__midas_g_1970
OTU_1871	0	0	11	15	4	2	0	0	0	0	0	0	k__Bacteria	p__Proteobacteria	c__Gammaproteobacteria	o__Burkholderiales	f__Sutterellaceae	g__midas_g_3003	s__midas_s_49505
OTU_2394	0	0	0	0	0	0	0	0	0	0	13	19	k__Bacteria	p__Chloroflexi	c__Anaerolineae	o__Caldilineales	f__Caldilineaceae	g__Litorilinea
OTU_3155	0	0	0	0	2	0	0	0	0	0	9	21	k__Bacteria	p__Planctomycetota	c__Planctomycetes	o__Gemmatales	f__Gemmataceae	g__midas_g_23254	s__midas_s_23254
OTU_2261	0	0	8	4	0	0	8	7	5	0	0	0	k__Bacteria	p__Actinobacteriota	c__Acidimicrobiia	o__Microtrichales	f__Microtrichaceae	g__midas_g_19606	s__midas_s_19606
OTU_2594	1	0	10	9	0	0	3	5	0	3	0	0	k__Bacteria	p__Chloroflexi	c__KD4-96	o__midas_o_3277	f__midas_f_3277	g__midas_g_3277	s__midas_s_3277
OTU_2953	0	0	0	1	2	3	5	3	4	4	6	3	k__Bacteria	p__Firmicutes	c__Clostridia	o__Oscillospirales	f__Ruminococcaceae	g__Ruminococcus	s__Ruminococcus_bromii
OTU_609	0	0	2	0	0	0	0	0	0	0	15	14	k__Bacteria	p__Chloroflexi	c__Dehalococcoidia	o__S085	f__midas_f_21064	g__midas_g_21064
OTU_976	0	0	5	16	0	2	2	1	2	3	0	0	k__Bacteria	p__Planctomycetota	c__Planctomycetes	o__Pirellulales	f__Pirellulaceae
OTU_1136	13	7	4	0	2	0	2	1	1	1	0	0	k__Bacteria	p__Chloroflexi	c__Anaerolineae	o__Anaerolineales	f__Anaerolineaceae	g__Leptolinea	s__midas_s_8449
OTU_806	0	0	1	10	1	3	5	2	7	2	0	0	k__Bacteria	p__Firmicutes	c__Bacilli	o__Lactobacillales	f__Streptococcaceae	g__Streptococcus	s__midas_s_19478
OTU_2001	0	0	0	0	0	0	11	10	9	1	0	0	k__Bacteria	p__Planctomycetota	c__Planctomycetes	o__Gemmatales	f__Gemmataceae
OTU_2538	0	0	0	0	14	16	0	0	0	0	1	0	k__Bacteria	p__Chloroflexi	c__Anaerolineae	o__Anaerolineales	f__Anaerolineaceae	g__midas_g_34828	s__midas_s_34828
OTU_2389	0	0	16	9	3	1	1	0	0	1	0	0	k__Bacteria	p__Planctomycetota	c__Planctomycetes	o__midas_o_1071	f__midas_f_1071	g__midas_g_39032	s__midas_s_81272
OTU_2828	0	0	16	8	4	3	0	0	0	0	0	0
OTU_3297	0	0	0	0	0	0	3	8	9	11	0	0	k__Bacteria	p__Patescibacteria	c__Gracilibacteria	o__midas_o_3053	f__midas_f_29520	g__midas_g_29520	s__midas_s_29520
OTU_3138	0	0	0	0	0	0	9	10	8	4	0	0	k__Bacteria	p__Planctomycetota	c__Pla3_lineage	o__midas_o_59072	f__midas_f_59072	g__midas_g_59072	s__midas_s_59072
OTU_918	0	0	0	0	0	0	4	16	6	5	0	0
OTU_1488	0	0	0	0	0	0	6	10	7	8	0	0	k__Bacteria	p__Planctomycetota	c__BD7-11	o__midas_o_17905	f__midas_f_17905
OTU_2910	0	0	0	0	13	18	0	0	0	0	0	0	k__Bacteria	p__Desulfobacterota	c__Desulfovibrionia	o__Desulfovibrionales	f__Desulfovibrionaceae	g__Desulfovibrio
OTU_1523	0	0	0	2	0	0	0	0	0	0	16	13	k__Bacteria	p__Chloroflexi	c__KD4-96	o__midas_o_3277	f__midas_f_3277	g__midas_g_3277
OTU_1932	0	0	0	0	0	0	8	8	10	5	0	0	k__Bacteria	p__Chloroflexi	c__Anaerolineae	o__Anaerolineales	f__Anaerolineaceae	g__midas_g_50073	s__midas_s_50073
OTU_1453	18	13	0	0	0	0	0	0	0	0	0	0	k__Bacteria	p__Chloroflexi	c__Anaerolineae	o__SBR1031	f__A4b	g__midas_g_29983	s__midas_s_29983
OTU_1833	27	4	0	0	0	0	0	0	0	0	0	0	k__Bacteria	p__Verrucomicrobiota	c__Verrucomicrobiae	o__Verrucomicrobiales	f__Verrucomicrobiaceae	g__Prosthecobacter	s__midas_s_24591
OTU_647	23	8	0	0	0	0	0	0	0	0	0	0	k__Bacteria	p__Proteobacteria	c__Alphaproteobacteria	o__Defluviicoccales	f__Defluviicoccaceae	g__Defluviicoccus	s__midas_s_9166
OTU_1214	0	0	0	3	10	18	0	0	0	0	0	0	k__Bacteria	p__Chloroflexi	c__Anaerolineae	o__Anaerolineales	f__Anaerolineaceae	g__Anaerolinea
OTU_1506	0	0	0	4	0	0	0	1	12	7	3	3	k__Bacteria	p__Proteobacteria	c__Gammaproteobacteria	o__Enterobacterales	f__Aeromonadaceae	g__Aeromonas	s__midas_s_53024
OTU_2839	0	0	0	0	0	0	7	4	14	5	0	0	k__Bacteria	p__Bdellovibrionota	c__Bdellovibrionia	o__Bdellovibrionales	f__Bdellovibrionaceae	g__OM27_clade	s__midas_s_5061
OTU_2475	0	0	1	3	0	0	6	6	8	6	0	0	k__Bacteria	p__Bacteroidota	c__Kapabacteria	o__Kapabacteriales	f__midas_f_428	g__midas_g_18870	s__midas_s_18870
OTU_2782	0	0	0	0	0	0	0	0	0	0	14	16	k__Bacteria	p__Proteobacteria	c__Alphaproteobacteria	o__Sphingomonadales	f__Sphingomonadaceae	g__midas_g_59	s__midas_s_353
OTU_1499	0	0	12	18	0	0	0	0	0	0	0	0
OTU_3126	0	0	10	19	0	0	0	0	1	0	0	0	k__Bacteria	p__Acidobacteriota	c__Vicinamibacteria	o__Vicinamibacterales	f__midas_f_352	g__midas_g_352	s__midas_s_37280
OTU_2358	1	0	14	13	0	0	0	0	0	0	2	0	k__Bacteria	p__Verrucomicrobiota	c__Verrucomicrobiae	o__Verrucomicrobiales	f__Verrucomicrobiaceae	g__Prosthecobacter
OTU_2964	0	0	7	7	3	0	5	3	2	3	0	0	k__Bacteria	p__Bacteroidota	c__Bacteroidia	o__Chitinophagales	f__Saprospiraceae	g__midas_g_13158	s__midas_s_25301
OTU_2468	0	0	8	9	0	1	4	2	1	2	3	0	k__Bacteria	p__Verrucomicrobiota	c__Verrucomicrobiae	o__Verrucomicrobiales	f__Rubritaleaceae	g__Luteolibacter
OTU_3202	0	0	0	0	6	1	7	5	2	9	0	0	k__Bacteria	p__Chloroflexi	c__Anaerolineae	o__C10-SB1A	f__Amarolineaceae	g__midas_g_667	s__midas_s_667
OTU_3161	0	0	4	2	1	1	3	4	5	10	0	0	k__Bacteria	p__Acidobacteriota	c__Acidobacteriae	o__Paludibaculum	f__midas_f_675	g__midas_g_1988	s__midas_s_9302
OTU_1755	0	0	0	0	0	0	9	3	10	8	0	0	k__Bacteria	p__Bdellovibrionota	c__Bdellovibrionia	o__Bdellovibrionales	f__Bdellovibrionaceae	g__Bdellovibrio	s__midas_s_37824
OTU_1894	0	0	0	0	20	10	0	0	0	0	0	0	k__Bacteria	p__Firmicutes	c__Bacilli	o__Acholeplasmatales	f__Acholeplasmataceae	g__Acholeplasma	s__midas_s_25764
OTU_2963	0	0	12	12	0	0	0	0	0	0	2	4	k__Bacteria	p__Proteobacteria	c__Gammaproteobacteria	o__Pseudomonadales	f__Moraxellaceae	g__Agitococcus_lubricus_group	s__midas_s_11616
OTU_1449	0	0	0	0	0	0	0	0	0	0	16	14	k__Bacteria	p__Bacteroidota	c__Kapabacteria	o__Kapabacteriales	f__midas_f_93	g__midas_g_8867	s__midas_s_8867
OTU_551	0	0	1	2	12	6	2	1	6	0	0	0	k__Archaea	p__Euryarchaeota	c__Methanobacteria	o__Methanobacteriales	f__Methanobacteriaceae	g__Methanobacterium
OTU_3383	0	0	0	0	0	0	2	0	16	12	0	0	k__Bacteria	p__Desulfobacterota	c__Desulfuromonadia	o__PB19	f__midas_f_58430	g__midas_g_58430	s__midas_s_58430
OTU_2291	0	0	0	0	0	0	0	0	0	0	12	18	k__Bacteria	p__Acidobacteriota	c__Blastocatellia	o__Blastocatellales	f__Blastocatellaceae	g__midas_g_11115	s__midas_s_62906
OTU_2848	0	0	0	0	0	0	0	0	0	0	13	17	k__Bacteria	p__Planctomycetota	c__BD7-11	o__midas_o_17905	f__midas_f_58143	g__midas_g_58143	s__midas_s_58143
OTU_2774	0	0	0	0	0	0	14	1	10	4	0	0
OTU_1076	0	0	0	0	0	0	0	0	0	0	17	12	k__Bacteria	p__Chloroflexi	c__Anaerolineae	o__RBG-13-54-9	f__midas_f_8354	g__midas_g_28519	s__midas_s_35505
OTU_3088	0	0	0	4	1	2	1	5	10	2	1	3	k__Bacteria	p__Firmicutes	c__Clostridia	o__Peptostreptococcales-Tissierellales	f__Family_XI	g__Gallicola	s__midas_s_7304
OTU_1337	0	0	8	6	2	6	0	0	0	0	1	6	k__Bacteria	p__Planctomycetota	c__Planctomycetes	o__Pirellulales	f__Pirellulaceae	g__Blastopirellula	s__midas_s_56074
OTU_2723	1	0	4	7	3	0	4	5	2	3	0	0	k__Bacteria	p__Chloroflexi	c__OLB14	o__midas_o_731	f__midas_f_731	g__midas_g_1412	s__midas_s_8871
OTU_2021	9	2	0	0	0	1	6	4	4	2	1	0	k__Bacteria	p__Desulfobacterota	c__Desulfomonilia	o__Desulfomonilales	f__Desulfomonilaceae	g__Desulfomonile
OTU_1961	0	0	7	11	0	0	0	0	0	0	8	3	k__Bacteria	p__Planctomycetota	c__Planctomycetes	o__Gemmatales	f__Gemmataceae	g__midas_g_7755	s__midas_s_7755
OTU_1002	16	13	0	0	0	0	0	0	0	0	0	0	k__Bacteria	p__Verrucomicrobiota	c__Verrucomicrobiae	o__Verrucomicrobiales	f__DEV007	g__midas_g_2947	s__midas_s_34740
OTU_1190	0	0	2	3	12	10	0	0	1	0	0	1	k__Bacteria	p__Chloroflexi	c__Anaerolineae	o__Anaerolineales	f__Anaerolineaceae	g__Anaerolinea	s__midas_s_22856
OTU_725	0	0	0	0	0	0	0	0	0	0	17	12
OTU_3306	0	0	2	2	0	0	1	1	11	9	2	1	k__Bacteria	p__Proteobacteria	c__Gammaproteobacteria	o__Burkholderiales	f__T34	g__midas_g_1465	s__midas_s_12907
OTU_2356	0	0	0	0	0	0	0	0	0	0	14	15	k__Bacteria	p__Acidobacteriota	c__Blastocatellia	o__Blastocatellales	f__Blastocatellaceae	g__Blastocatella	s__midas_s_20924
OTU_1737	0	0	0	0	0	0	5	7	11	6	0	0
OTU_1343	0	0	0	0	0	0	0	0	0	0	12	17	k__Bacteria	p__Desulfobacterota	c__midas_c_41	o__midas_o_41	f__midas_f_35916	g__midas_g_56039	s__midas_s_65854
OTU_1213	0	0	8	18	0	1	0	0	0	0	1	1	k__Bacteria	p__Proteobacteria	c__Gammaproteobacteria	o__HOC36	f__midas_f_127	g__midas_g_57119	s__midas_s_85940
OTU_2122	0	0	1	6	0	0	8	7	5	2	0	0	k__Bacteria	p__Proteobacteria	c__Gammaproteobacteria	o__Burkholderiales	f__Alcaligenaceae
OTU_3164	0	0	0	1	19	9	0	0	0	0	0	0	k__Bacteria	p__Desulfobacterota	c__Desulfovibrionia	o__Desulfovibrionales	f__Desulfomicrobiaceae	g__Desulfomicrobium	s__midas_s_21122
OTU_1073	0	0	0	0	0	0	0	0	0	0	13	16	k__Bacteria	p__Bacteroidota	c__Bacteroidia	o__Chitinophagales	f__Saprospiraceae	g__midas_g_2003	s__midas_s_9859
OTU_1878	0	0	1	0	0	2	0	0	0	0	15	11	k__Bacteria	p__Planctomycetota	c__Phycisphaerae	o__Phycisphaerales	f__Phycisphaeraceae	g__SM1A02	s__midas_s_23028
OTU_1721	0	0	3	3	2	1	7	1	5	6	1	0	k__Bacteria	p__Actinobacteriota	c__Actinobacteria	o__Corynebacteriales	f__Mycobacteriaceae	g__Mycobacterium	s__midas_s_42774
OTU_972	0	0	0	1	10	13	0	0	0	4	0	0	k__Bacteria	p__Bacteroidota	c__Bacteroidia	o__Bacteroidales	f__Prevotellaceae	g__Prevotella_7	s__midas_s_37608
OTU_2314	0	0	0	1	0	0	0	0	0	0	14	13
OTU_3059	1	1	0	0	0	0	5	10	7	4	0	0	k__Bacteria	p__Planctomycetota	c__Planctomycetes	o__Pirellulales	f__Pirellulaceae	g__Pir4_lineage	s__midas_s_2268
OTU_2631	0	0	5	8	0	0	5	3	4	3	0	0	k__Bacteria	p__Proteobacteria	c__Alphaproteobacteria	o__Dongiales	f__Dongiaceae	g__Dongia	s__Dongia_mobilis
OTU_3379	0	0	0	0	0	0	0	0	0	0	15	13	k__Bacteria	p__Gemmatimonadota	c__Gemmatimonadetes	o__Gemmatimonadales	f__Gemmatimonadaceae	g__midas_g_44653
OTU_3072	0	0	0	0	0	0	8	10	7	3	0	0	k__Bacteria	p__Dependentiae	c__Babeliae	o__Babeliales	f__UBA12409	g__midas_g_40807	s__midas_s_46208
OTU_583	18	10	0	0	0	0	0	0	0	0	0	0	k__Bacteria	p__Proteobacteria	c__Gammaproteobacteria	o__Burkholderiales	f__Nitrosomonadaceae	g__oc32	s__midas_s_2881
OTU_1933	0	0	1	1	0	0	5	11	5	5	0	0	k__Bacteria	p__Chloroflexi	c__OLB14	o__midas_o_731	f__midas_f_5900	g__midas_g_5900	s__midas_s_30307
OTU_2823	1	0	15	9	1	2	0	0	0	0	0	0	k__Bacteria	p__Bacteroidota	c__Bacteroidia	o__Cytophagales	f__Microscillaceae	g__OLB12
OTU_574	5	1	1	1	6	3	1	8	1	1	0	0	k__Bacteria	p__Actinobacteriota	c__Thermoleophilia	o__Solirubrobacterales	f__67-14	g__midas_g_52	s__midas_s_52
OTU_2547	17	11	0	0	0	0	0	0	0	0	0	0	k__Bacteria	p__Bacteroidota	c__Kapabacteria	o__Kapabacteriales	f__midas_f_21794	g__midas_g_28956	s__midas_s_81123
OTU_2480	0	0	0	0	15	13	0	0	0	0	0	0	k__Bacteria	p__Firmicutes	c__Negativicutes	o__Acidaminococcales	f__Acidaminococcaceae	g__Succiniclasticum	s__midas_s_35023
OTU_1405	24	4	0	0	0	0	0	0	0	0	0	0	k__Bacteria	p__Planctomycetota	c__Planctomycetes	o__Pirellulales	f__Pirellulaceae	g__midas_g_24640	s__midas_s_64658
OTU_2748	0	0	8	3	6	11	0	0	0	0	0	0	k__Bacteria	p__Chloroflexi	c__Anaerolineae	o__SBR1031	f__midas_f_1469	g__midas_g_2178	s__midas_s_32403
OTU_2732	1	0	3	8	2	2	0	0	0	0	4	8	k__Bacteria	p__Acidobacteriota	c__Acidobacteriae	o__Bryobacterales	f__Bryobacteraceae	g__Bryobacter	s__midas_s_3298
OTU_2505	0	0	8	9	3	0	1	2	2	3	0	0	k__Bacteria	p__Planctomycetota	c__Planctomycetes	o__Pirellulales	f__Pirellulaceae	g__Rhodopirellula	s__midas_s_2482
OTU_3425	18	10	0	0	0	0	0	0	0	0	0	0	k__Bacteria	p__Verrucomicrobiota	c__Omnitrophia	o__Omnitrophales	f__Omnitrophaceae	g__Ca_Omnitrophus	s__midas_s_59475
OTU_2370	0	0	4	3	1	0	2	3	3	4	4	3	k__Bacteria	p__Proteobacteria	c__Alphaproteobacteria	o__Rhizobiales	f__Hyphomicrobiaceae	g__Hyphomicrobium	s__midas_s_11440
OTU_2704	0	0	2	5	5	2	1	2	8	2	0	0	k__Bacteria	p__Cyanobacteria	c__Vampirivibrionia	o__Vampirovibrionales	f__midas_f_19238	g__midas_g_19383
OTU_2752	0	0	2	1	0	0	0	0	0	0	14	10	k__Bacteria	p__Chloroflexi	c__Anaerolineae	o__Ardenticatenales	f__midas_f_18150	g__midas_g_22178	s__midas_s_22178
OTU_1904	0	0	8	14	3	2	0	0	0	0	0	0	k__Bacteria	p__Bacteroidota	c__Bacteroidia	o__Chitinophagales	f__Saprospiraceae	g__midas_g_1409	s__midas_s_21140
OTU_2127	0	0	12	13	0	2	0	0	0	0	0	0	k__Bacteria	p__Myxococcota	c__Polyangia	o__Polyangiales	f__Polyangiaceae	g__Pajaroellobacter	s__midas_s_36147
OTU_1286	0	0	0	3	0	1	1	7	8	4	2	1	k__Bacteria	p__Firmicutes	c__Clostridia	o__Lachnospirales	f__Lachnospiraceae	g__Anaerostipes	s__Anaerostipes_hadrus
OTU_2419	0	0	4	4	1	1	5	6	3	3	0	0	k__Bacteria	p__Chloroflexi	c__Anaerolineae	o__SBR1031	f__A4b	g__OLB13	s__midas_s_17901
OTU_2359	0	0	4	7	0	0	6	4	0	2	3	1	k__Bacteria	p__Proteobacteria	c__Alphaproteobacteria	o__Rhodobacterales	f__Rhodobacteraceae	g__Amaricoccus
OTU_966	0	0	1	4	0	0	2	1	9	6	3	1	k__Bacteria	p__Proteobacteria	c__Gammaproteobacteria	o__Enterobacterales	f__Aeromonadaceae	g__Aeromonas	s__midas_s_4701
OTU_1122	0	0	0	1	0	0	12	1	5	8	0	0	k__Bacteria	p__Myxococcota	c__Polyangia	o__mle1-27	f__midas_f_990	g__midas_g_74221
OTU_1450	0	0	5	5	0	1	4	2	5	5	0	0	k__Bacteria	p__Verrucomicrobiota	c__Verrucomicrobiae	o__Pedosphaerales	f__Pedosphaeraceae
OTU_2863	0	0	0	0	0	0	9	2	5	5	3	3	k__Bacteria	p__Dependentiae	c__Babeliae	o__Babeliales	f__UBA12409	g__midas_g_40807	s__midas_s_46208
OTU_3398	0	0	0	0	0	0	0	0	0	0	17	10	k__Bacteria	p__Planctomycetota	c__Pla3_lineage	o__midas_o_485	f__midas_f_6685	g__midas_g_79896	s__midas_s_79896
OTU_2878	0	0	1	5	1	2	1	1	0	1	8	7	k__Bacteria	p__SAR324_cladeMarine_group_B	c__midas_c_814	o__midas_o_928	f__midas_f_15478	g__midas_g_28984	s__midas_s_28984
OTU_1945	0	0	0	0	0	1	8	8	7	3	0	0	k__Bacteria	p__Chloroflexi	c__Anaerolineae	o__Anaerolineales	f__Anaerolineaceae	g__midas_g_16167	s__midas_s_19421
OTU_842	20	5	0	0	0	0	0	0	0	2	0	0	k__Bacteria	p__Spirochaetota	c__Spirochaetia	o__Spirochaetales	f__Spirochaetaceae	g__midas_g_86814	s__midas_s_86814
OTU_1707	0	0	0	0	0	0	0	0	0	0	16	11	k__Bacteria	p__Proteobacteria	c__Gammaproteobacteria	o__Burkholderiales	f__SC-I-84	g__midas_g_1341	s__midas_s_4072
OTU_1880	0	0	1	4	0	0	5	9	2	3	3	0	k__Bacteria	p__Planctomycetota	c__Planctomycetes	o__Pirellulales	f__Pirellulaceae	g__midas_g_2898
OTU_2562	0	0	3	1	0	1	2	1	0	1	5	13	k__Bacteria	p__Planctomycetota	c__Planctomycetes	o__Pirellulales	f__Pirellulaceae	g__Pir4_lineage
OTU_1793	6	2	5	4	1	2	0	5	0	2	0	0	k__Bacteria	p__Actinobacteriota	c__Acidimicrobiia	o__IMCC26256	f__midas_f_2	g__midas_g_653	s__midas_s_653
OTU_2543	5	4	2	4	1	0	2	4	2	3	0	0	k__Bacteria	p__Chloroflexi	c__OLB14	o__midas_o_731	f__midas_f_731	g__midas_g_731	s__midas_s_849
OTU_1045	0	0	15	11	0	1	0	0	0	0	0	0	k__Bacteria	p__Planctomycetota	c__OM190	o__midas_o_2104	f__midas_f_2104	g__midas_g_65357
OTU_3010	0	0	2	4	0	1	7	2	4	7	0	0	k__Bacteria	p__Verrucomicrobiota	c__Verrucomicrobiae	o__LD1-PB3	f__midas_f_131	g__midas_g_131	s__midas_s_8552
OTU_2525	0	0	3	1	8	11	0	0	2	0	2	0	k__Bacteria	p__Acidobacteriota	c__Acidobacteriae	o__Paludibaculum	f__midas_f_675
OTU_2590	0	0	4	11	0	0	0	0	0	0	7	5	k__Bacteria	p__Bdellovibrionota	c__Bdellovibrionia	o__Bdellovibrionales	f__Bdellovibrionaceae	g__OM27_clade	s__midas_s_30613
OTU_1463	0	0	16	8	1	1	0	0	0	0	0	0	k__Bacteria	p__Verrucomicrobiota	c__Kiritimatiellae	o__WCHB1-41	f__midas_f_1187	g__midas_g_65365
OTU_1999	0	0	14	12	0	0	0	0	0	0	0	0	k__Bacteria	p__Myxococcota	c__Polyangia	o__Polyangiales	f__Polyangiaceae	g__Byssovorax	s__midas_s_9277
OTU_2552	0	0	0	0	0	0	0	0	0	0	16	10	k__Bacteria	p__Planctomycetota	c__Planctomycetes	o__Gemmatales	f__Gemmataceae	g__midas_g_7260	s__midas_s_38556
OTU_2381	0	0	0	0	0	0	8	7	6	5	0	0	k__Bacteria	p__Bdellovibrionota	c__Oligoflexia	o__0319-6G20	f__midas_f_2390
OTU_3005	0	0	1	3	0	0	4	6	6	6	0	0	k__Bacteria	p__Verrucomicrobiota	c__Verrucomicrobiae	o__Verrucomicrobiales	f__Verrucomicrobiaceae	g__Prosthecobacter	s__midas_s_7597
OTU_3054	0	0	13	11	0	1	0	0	0	0	1	0	k__Bacteria	p__Chloroflexi	c__Anaerolineae	o__RBG-13-54-9	f__midas_f_72	g__midas_g_1929	s__midas_s_9763
OTU_1246	0	0	7	13	2	3	0	0	1	0	0	0	k__Bacteria	p__Actinobacteriota	c__Acidimicrobiia	o__IMCC26256	f__midas_f_3344	g__midas_g_8294	s__midas_s_8294
OTU_2913	0	0	15	8	0	2	0	0	1	0	0	0	k__Bacteria	p__Desulfobacterota	c__midas_c_41	o__midas_o_2276	f__midas_f_51851	g__midas_g_51923
OTU_759	0	0	0	0	0	0	0	0	0	0	15	11	k__Bacteria	p__Desulfobacterota	c__midas_c_41	o__midas_o_41	f__midas_f_35916	g__midas_g_56039	s__midas_s_65854
OTU_2516	0	0	7	9	2	1	0	0	0	0	4	3	k__Bacteria	p__Planctomycetota	c__OM190	o__midas_o_2104	f__midas_f_2104	g__midas_g_30513	s__midas_s_71773
OTU_2861	0	0	3	5	0	0	0	2	8	8	0	0	k__Bacteria	p__Bdellovibrionota	c__Bdellovibrionia	o__Bdellovibrionales	f__Bdellovibrionaceae	g__OM27_clade	s__midas_s_814
OTU_807	0	0	10	14	2	0	0	0	0	0	0	0	k__Bacteria	p__Actinobacteriota	c__Thermoleophilia	o__Solirubrobacterales	f__Solirubrobacteraceae	g__Conexibacter	s__midas_s_39415
OTU_1312	0	0	5	3	7	11	0	0	0	0	0	0	k__Bacteria	p__Proteobacteria	c__Gammaproteobacteria	o__Competibacterales	f__Competibacteraceae	g__Ca_Competibacter
OTU_1273	0	0	2	4	6	14	0	0	0	0	0	0	k__Bacteria	p__Chloroflexi	c__Anaerolineae	o__Anaerolineales	f__Anaerolineaceae	g__midas_g_53284	s__midas_s_53284
OTU_2523	0	0	2	3	8	9	0	2	0	2	0	0	k__Bacteria	p__Proteobacteria	c__Alphaproteobacteria	o__midas_o_24	f__midas_f_107	g__midas_g_28041
OTU_760	0	0	0	0	15	11	0	0	0	0	0	0	k__Bacteria	p__Bacteroidota	c__Bacteroidia	o__Sphingobacteriales	f__Lentimicrobiaceae	g__Lentimicrobium	s__midas_s_12453
OTU_1412	0	0	4	16	0	1	3	0	1	1	0	0	k__Bacteria	p__Chloroflexi	c__Anaerolineae	o__Anaerolineales	f__Anaerolineaceae	g__midas_g_22719
OTU_2230	16	10	0	0	0	0	0	0	0	0	0	0	k__Bacteria	p__Chloroflexi	c__Anaerolineae	o__SBR1031	f__A4b	g__midas_g_50410
OTU_991	0	0	1	5	1	0	1	0	1	2	8	7	k__Bacteria	p__Proteobacteria	c__Gammaproteobacteria	o__Burkholderiales	f__Rhodocyclaceae	g__Niveibacterium
OTU_2501	0	0	1	0	0	0	0	0	0	0	11	14	k__Bacteria	p__Planctomycetota	c__Planctomycetes	o__Gemmatales	f__Gemmataceae	g__midas_g_63198	s__midas_s_67693
OTU_1443	0	0	0	2	2	1	6	1	10	2	0	2	k__Bacteria	p__Chloroflexi	c__Anaerolineae	o__Anaerolineales	f__Anaerolineaceae	g__midas_g_31606	s__midas_s_31606
OTU_2433	0	0	0	0	0	0	10	6	8	2	0	0
OTU_1124	0	0	0	0	0	0	6	4	12	4	0	0	k__Bacteria	p__Planctomycetota	c__Planctomycetes	o__midas_o_1071	f__midas_f_1071	g__midas_g_1071	s__midas_s_1071
OTU_2239	0	0	0	0	0	0	0	0	0	0	18	8	k__Bacteria	p__Chloroflexi	c__Chloroflexia	o__Thermomicrobiales	f__JG30-KF-CM45	g__midas_g_3626	s__midas_s_3626
OTU_984	0	0	0	0	0	0	0	0	19	7	0	0	k__Bacteria	p__Proteobacteria	c__Gammaproteobacteria	o__eub62A3	f__midas_f_1324	g__midas_g_24908
OTU_1217	0	0	0	0	15	11	0	0	0	0	0	0	k__Bacteria	p__Firmicutes	c__Clostridia	o__Oscillospirales	f__Ruminococcaceae	g__midas_g_2631	s__midas_s_2631
OTU_2337	0	0	5	3	0	0	0	3	9	6	0	0	k__Bacteria	p__Proteobacteria	c__Gammaproteobacteria	o__Enterobacterales	f__Pasteurellaceae	g__Actinobacillus	s__midas_s_34949
OTU_1791	14	2	3	1	0	0	0	1	1	2	2	0	k__Bacteria	p__Proteobacteria	c__Gammaproteobacteria	o__Burkholderiales	f__Rhodocyclaceae	g__Propionivibrio
OTU_1003	0	0	0	0	16	10	0	0	0	0	0	0	k__Bacteria	p__Hydrogenedentes	c__Hydrogenedentia	o__Hydrogenedentiales	f__Hydrogenedensaceae	g__midas_g_5725	s__midas_s_5725
OTU_2315	0	0	0	0	0	0	0	0	0	0	14	12	k__Bacteria	p__Proteobacteria	c__Gammaproteobacteria	o__Coxiellales	f__Coxiellaceae	g__Coxiella
OTU_2043	20	6	0	0	0	0	0	0	0	0	0	0	k__Bacteria	p__Verrucomicrobiota	c__Kiritimatiellae	o__WCHB1-41	f__midas_f_4575
OTU_2799	0	0	7	16	0	2	0	0	0	0	0	0	k__Bacteria	p__Planctomycetota	c__Planctomycetes	o__Pirellulales	f__Pirellulaceae	g__midas_g_55095	s__midas_s_55095
OTU_2495	0	0	4	13	3	5	0	0	0	0	0	0	k__Bacteria	p__Fibrobacterota	c__Chitinivibrionia	o__midas_o_1477	f__midas_f_1477	g__midas_g_1477
OTU_2767	0	0	0	0	0	0	9	7	6	3	0	0	k__Bacteria	p__Chloroflexi	c__Anaerolineae	o__SBR1031	f__midas_f_1469	g__midas_g_2178
OTU_1751	17	8	0	0	0	0	0	0	0	0	0	0	k__Bacteria	p__Proteobacteria	c__Alphaproteobacteria	o__Rhodobacterales	f__Rhodobacteraceae	g__Rhodobacter	s__midas_s_4561
OTU_3120	0	0	4	6	0	0	0	3	4	6	1	1
OTU_1717	0	0	1	12	1	0	1	4	3	3	0	0	k__Bacteria	p__Actinobacteriota	c__Acidimicrobiia	o__Microtrichales	f__Iamiaceae	g__Iamia	s__midas_s_290
OTU_1355	0	0	5	4	3	3	3	4	2	1	0	0	k__Bacteria	p__Proteobacteria	c__Gammaproteobacteria	o__Burkholderiales	f__Nitrosomonadaceae	g__Ellin6067	s__midas_s_7745
OTU_1065	0	0	2	3	0	2	2	2	0	0	8	6	k__Bacteria	p__Chloroflexi	c__Anaerolineae	o__Anaerolineales	f__Anaerolineaceae	g__Anaerolinea	s__midas_s_10552
OTU_2789	0	0	0	0	0	1	5	3	8	8	0	0	k__Bacteria	p__Verrucomicrobiota	c__Verrucomicrobiae	o__Pedosphaerales	f__Pedosphaeraceae	g__Oikopleura	s__midas_s_58215
OTU_2904	20	5	0	0	0	0	0	0	0	0	0	0
OTU_1357	0	0	0	0	10	15	0	0	0	0	0	0
OTU_1454	0	0	0	0	0	0	6	4	11	4	0	0	k__Bacteria	p__Chloroflexi	c__Anaerolineae	o__Anaerolineales	f__Anaerolineaceae	g__midas_g_9913	s__midas_s_85355
OTU_1390	0	0	0	0	0	1	0	0	0	0	9	15	k__Bacteria	p__Bacteroidota	c__Kryptonia	o__Kryptoniales	f__BSV26	g__midas_g_5839	s__midas_s_21990
OTU_3116	0	0	0	2	13	10	0	0	0	0	0	0	k__Bacteria	p__Fusobacteriota	c__Fusobacteriia	o__Fusobacteriales	f__Leptotrichiaceae	g__midas_g_59312
OTU_2378	0	0	13	11	0	1	0	0	0	0	0	0	k__Bacteria	p__Planctomycetota	c__Planctomycetes	o__Pirellulales	f__Pirellulaceae	g__midas_g_562	s__midas_s_67484
OTU_3344	15	10	0	0	0	0	0	0	0	0	0	0	k__Bacteria	p__Bacteroidota	c__Ignavibacteria	o__Ignavibacteriales	f__SR-FBR-L83	g__midas_g_13029	s__midas_s_27325
OTU_1652	0	0	7	5	3	2	2	0	4	2	0	0	k__Bacteria	p__Verrucomicrobiota	c__Verrucomicrobiae	o__Pedosphaerales	f__Pedosphaeraceae	g__midas_g_85498	s__midas_s_85498
OTU_1031	0	0	3	2	0	0	6	11	1	2	0	0	k__Bacteria	p__Proteobacteria	c__Gammaproteobacteria	o__Chromatiales	f__Chromatiaceae	g__midas_g_13270
OTU_1406	0	0	0	4	1	0	0	2	12	6	0	0	k__Bacteria	p__Bacteroidota	c__Bacteroidia	o__Bacteroidales	f__Williamwhitmaniaceae	g__Blvii28_wastewater-sludge_group	s__midas_s_38054
OTU_2450	0	0	0	0	0	0	4	5	14	2	0	0	k__Bacteria	p__Chloroflexi	c__Anaerolineae	o__Anaerolineales	f__Anaerolineaceae	g__midas_g_51462
OTU_3348	0	0	5	5	3	4	0	0	0	0	3	5	k__Bacteria	p__Proteobacteria	c__Alphaproteobacteria	o__Caulobacterales	f__Parvularculaceae	g__Amphiplicatus	s__midas_s_11435
OTU_1784	0	0	0	0	12	11	0	0	1	0	0	0	k__Bacteria	p__Spirochaetota	c__Spirochaetia	o__Spirochaetales	f__Spirochaetaceae	g__midas_g_14041	s__midas_s_14041
OTU_1212	9	10	0	0	2	1	0	2	0	0	0	0	k__Bacteria	p__Spirochaetota	c__Leptospirae	o__Leptospirales	f__Leptospiraceae	g__RBG-16-49-21	s__midas_s_3702
OTU_2746	0	0	0	0	0	0	1	20	3	0	0	0	k__Bacteria	p__Proteobacteria	c__Gammaproteobacteria	o__Pseudomonadales	f__Moraxellaceae	g__midas_g_7298	s__midas_s_7298
OTU_2578	0	0	1	3	5	0	7	5	2	1	0	0	k__Bacteria	p__Chloroflexi	c__Anaerolineae	o__Caldilineales	f__Caldilineaceae	g__midas_g_3064	s__midas_s_4636
OTU_3018	0	0	3	4	2	0	6	1	0	2	4	2	k__Bacteria	p__Planctomycetota	c__Planctomycetes	o__Pirellulales	f__Pirellulaceae	g__Blastopirellula	s__midas_s_28918
OTU_1397	0	0	0	0	0	0	4	1	14	5	0	0
OTU_2259	0	0	5	3	1	1	0	1	0	0	3	10	k__Bacteria	p__Acidobacteriota	c__Vicinamibacteria	o__Vicinamibacterales	f__Vicinamibacteraceae	g__midas_g_30578	s__midas_s_30578
OTU_852	0	0	0	0	2	4	0	0	0	0	5	13	k__Bacteria	p__Chloroflexi	c__Anaerolineae	o__Anaerolineales	f__Anaerolineaceae	g__midas_g_16167	s__midas_s_53309
OTU_1032	0	0	0	0	8	16	0	0	0	0	0	0	k__Bacteria	p__Bacteroidota	c__Bacteroidia	o__Sphingobacteriales	f__Lentimicrobiaceae	g__midas_g_14760	s__midas_s_45425
OTU_3123	0	0	5	4	3	6	0	1	4	1	0	0	k__Bacteria	p__Firmicutes	c__Clostridia	o__Peptostreptococcales-Tissierellales	f__Anaerovoracaceae	g__midas_g_819	s__midas_s_819
OTU_2416	0	0	0	0	0	0	5	3	11	5	0	0	k__Bacteria	p__Bdellovibrionota	c__Bdellovibrionia	o__Bdellovibrionales	f__Bdellovibrionaceae	g__Bdellovibrio	s__midas_s_66493
OTU_3178	0	0	0	0	0	0	0	0	0	0	13	11	k__Bacteria	p__Elusimicrobiota	c__Lineage_IIb	o__midas_o_4963	f__midas_f_4963	g__midas_g_34010	s__midas_s_48407
OTU_3336	0	0	9	14	0	0	0	0	1	0	0	0	k__Bacteria	p__Planctomycetota	c__Planctomycetes	o__Planctomycetales	f__Rubinisphaeraceae	g__SH-PL14
OTU_2089	0	0	5	1	0	1	7	5	4	1	0	0	k__Bacteria	p__Planctomycetota	c__Planctomycetes	o__Isosphaerales	f__Isosphaeraceae
OTU_470	0	0	1	2	0	0	0	0	0	0	11	10	k__Bacteria	p__SAR324_cladeMarine_group_B	c__midas_c_814	o__midas_o_928	f__midas_f_15478	g__midas_g_28984	s__midas_s_28984
OTU_723	5	2	6	7	0	0	1	1	0	0	2	0	k__Bacteria	p__Actinobacteriota	c__Acidimicrobiia	o__IMCC26256	f__midas_f_2	g__midas_g_653	s__midas_s_653
OTU_1094	0	0	0	0	0	0	0	0	0	0	16	8	k__Bacteria	p__Elusimicrobiota	c__Lineage_IIb	o__midas_o_4963	f__midas_f_4963	g__midas_g_4963
OTU_2649	0	0	7	6	0	3	2	3	0	3	0	0	k__Bacteria	p__Chloroflexi	c__Anaerolineae	o__Anaerolineales	f__Anaerolineaceae	g__Anaerolinea
OTU_1891	15	5	0	0	0	0	1	0	2	1	0	0	k__Bacteria	p__Myxococcota	c__Myxococcia	o__Myxococcales	f__Myxococcaceae	g__midas_g_58094	s__midas_s_58094
OTU_3253	0	0	0	0	0	0	0	0	0	0	12	12
OTU_2860	0	0	0	0	0	0	0	0	0	0	12	12	k__Bacteria	p__Planctomycetota	c__Planctomycetes	o__Planctomycetales	f__Rubinisphaeraceae	g__SH-PL14
OTU_2985	0	0	0	2	1	0	0	5	5	0	1	10	k__Bacteria	p__Chloroflexi	c__Anaerolineae	o__Caldilineales	f__Caldilineaceae	g__midas_g_11815	s__midas_s_11815
OTU_2647	0	0	0	0	0	0	0	0	0	0	14	10
OTU_2334	0	0	3	15	1	0	1	3	0	1	0	0	k__Bacteria	p__Proteobacteria	c__Alphaproteobacteria	o__Rhizobiales	f__Hyphomicrobiaceae
OTU_1265	0	0	5	6	1	2	1	3	5	1	0	0	k__Bacteria	p__Chloroflexi	c__Anaerolineae	o__C10-SB1A	f__Amarolineaceae	g__Ca_Sarcinithrix	s__midas_s_9801
OTU_1340	0	0	4	4	0	0	4	1	3	7	0	0	k__Bacteria	p__Synergistota	c__Synergistia	o__Synergistales	f__Synergistaceae	g__Syner-01	s__midas_s_6108
OTU_860	0	0	2	0	7	11	0	0	3	0	0	0	k__Bacteria	p__Desulfobacterota	c__Syntrophobacteria	o__Syntrophobacterales	f__Syntrophobacteraceae	g__Syntrophobacter	s__midas_s_17649
OTU_2669	0	1	9	10	0	3	0	0	0	0	0	0	k__Bacteria	p__Desulfobacterota	c__midas_c_41	o__midas_o_918	f__midas_f_918
OTU_2533	0	0	0	3	0	0	4	2	4	0	6	4	k__Bacteria	p__Firmicutes	c__Clostridia	o__Clostridiales	f__Clostridiaceae	g__Clostridium_sensu_stricto_1	s__midas_s_3972
OTU_2856	0	0	4	0	4	4	3	4	1	3	0	0	k__Bacteria	p__Proteobacteria	c__Alphaproteobacteria	o__Defluviicoccales	f__Defluviicoccaceae	g__Defluviicoccus	s__midas_s_20550
OTU_2173	0	0	3	5	0	0	0	0	0	0	8	7	k__Bacteria	p__Latescibacterota	c__midas_c_18	o__midas_o_753	f__midas_f_1938	g__midas_g_2686	s__midas_s_23008
OTU_1090	0	0	1	4	0	1	5	3	5	4	0	0	k__Bacteria	p__Planctomycetota	c__Planctomycetes	o__midas_o_1071	f__midas_f_1071	g__midas_g_4677	s__midas_s_43481
OTU_3338	12	3	0	0	0	0	0	0	0	0	4	4	k__Bacteria	p__Myxococcota	c__Polyangia	o__Polyangiales	f__Polyangiaceae	g__Pajaroellobacter	s__midas_s_5257
OTU_409	0	0	2	1	2	3	5	0	4	2	1	3	k__Archaea	p__Euryarchaeota	c__Methanobacteria	o__Methanobacteriales	f__Methanobacteriaceae	g__Methanobacterium
OTU_2511	0	0	0	0	0	0	0	0	0	0	13	10	k__Bacteria	p__Planctomycetota	c__Planctomycetes	o__Pirellulales	f__Pirellulaceae
OTU_3326	0	0	0	0	0	0	0	0	0	0	12	11	k__Bacteria	p__Desulfobacterota	c__midas_c_41	o__midas_o_41	f__midas_f_35916	g__midas_g_56039	s__midas_s_65854
OTU_1419	0	0	3	6	4	4	0	4	0	2	0	0	k__Bacteria	p__Actinobacteriota	c__Actinobacteria	o__Actinomycetales	f__Actinomycetaceae	g__Actinomyces	s__midas_s_8518
OTU_2997	0	0	3	1	3	1	1	1	5	5	3	0	k__Bacteria	p__Acidobacteriota	c__Aminicenantia	o__Aminicenantales	f__midas_f_1714	g__midas_g_1714	s__midas_s_1714
OTU_1296	0	0	0	1	11	9	0	0	0	0	2	0	k__Bacteria	p__Thermotogota	c__Thermotogae	o__Petrotogales	f__Petrotogaceae	g__AUTHM297	s__midas_s_31261
OTU_2726	17	6	0	0	0	0	0	0	0	0	0	0	k__Bacteria	p__Verrucomicrobiota	c__Lentisphaeria	o__Victivallales	f__midas_f_27236	g__midas_g_60767	s__midas_s_60767
OTU_3335	0	0	0	0	0	0	1	8	7	7	0	0	k__Bacteria	p__Bacteroidota	c__Bacteroidia	o__Sphingobacteriales	f__LiUU-11-161	g__midas_g_22272
OTU_1733	0	0	11	10	0	2	0	0	0	0	0	0
OTU_2940	0	0	0	3	2	6	3	1	4	4	0	0	k__Bacteria	p__Chloroflexi	c__Anaerolineae	o__Anaerolineales	f__Anaerolineaceae
OTU_3332	0	0	0	0	0	0	0	0	0	0	10	13	k__Bacteria	p__Proteobacteria	c__Alphaproteobacteria	o__Dongiales	f__Dongiaceae	g__Dongia	s__midas_s_31000
OTU_3317	0	0	4	18	0	1	0	0	0	0	0	0	k__Bacteria	p__Hydrogenedentes	c__Hydrogenedentia	o__Hydrogenedentiales	f__Hydrogenedensaceae	g__midas_g_15502
OTU_2822	0	0	5	12	1	3	0	0	1	1	0	0	k__Bacteria	p__Planctomycetota	c__Planctomycetes	o__Gemmatales	f__Gemmataceae	g__midas_g_77494	s__midas_s_77494
OTU_2921	0	0	0	0	0	0	0	0	0	0	11	12	k__Bacteria	p__Acidobacteriota	c__Holophagae	o__Holophagales	f__Holophagaceae	g__midas_g_201	s__midas_s_40145
OTU_1960	19	4	0	0	0	0	0	0	0	0	0	0	k__Bacteria	p__Chloroflexi	c__Chloroflexia	o__Chloroflexales	f__Roseiflexaceae	g__midas_g_391	s__midas_s_391
OTU_2764	0	0	1	5	1	0	3	5	2	5	0	0	k__Bacteria	p__Chloroflexi	c__JG30-KF-CM66	o__midas_o_5940	f__midas_f_5940	g__midas_g_60399	s__midas_s_60399
OTU_510	0	0	0	0	0	0	0	0	0	0	13	9	k__Bacteria	p__Acidobacteriota	c__Vicinamibacteria	o__Vicinamibacterales	f__Vicinamibacteraceae	g__midas_g_54328
OTU_1662	0	0	2	0	12	6	0	0	0	2	0	0	k__Bacteria	p__Proteobacteria	c__Gammaproteobacteria	o__Burkholderiales	f__Rhodocyclaceae	g__Ca_Accumulibacter	s__midas_s_1458
OTU_1261	0	0	0	1	0	1	1	0	3	6	7	3	k__Bacteria	p__Proteobacteria	c__Gammaproteobacteria	o__Competibacterales	f__Competibacteraceae	g__Plasticicumulans	s__midas_s_10157
OTU_356	15	7	0	0	0	0	0	0	0	0	0	0	k__Bacteria	p__Bdellovibrionota	c__Oligoflexia	o__0319-6G20	f__midas_f_2390	g__midas_g_59848
OTU_1877	0	0	2	0	1	0	4	9	4	2	0	0	k__Bacteria	p__Chloroflexi	c__Anaerolineae	o__SBR1031	f__midas_f_1469	g__midas_g_1469
OTU_1678	0	0	0	3	2	0	0	4	6	5	2	0	k__Bacteria	p__Firmicutes	c__Clostridia	o__Peptostreptococcales-Tissierellales	f__Family_XI	g__Soehngenia	s__midas_s_37204
OTU_1569	0	0	3	6	1	1	1	2	0	0	3	5	k__Bacteria	p__Planctomycetota	c__Planctomycetes	o__Pirellulales	f__Pirellulaceae	g__Pir4_lineage
OTU_1769	8	6	0	0	3	5	0	0	0	0	0	0	k__Bacteria	p__Bacteroidota	c__Bacteroidia	o__Bacteroidales	f__Paludibacteraceae	g__midas_g_9269	s__midas_s_9269
OTU_1472	0	0	0	0	0	0	0	0	0	0	9	13	k__Bacteria	p__SAR324_cladeMarine_group_B	c__midas_c_814	o__midas_o_928	f__midas_f_28770	g__midas_g_28770
OTU_2536	0	0	11	11	0	0	0	0	0	0	0	0	k__Bacteria	p__Planctomycetota	c__OM190	o__midas_o_2104	f__midas_f_2104	g__midas_g_65357
OTU_1691	0	0	7	13	0	1	0	0	0	0	0	1	k__Bacteria	p__Chloroflexi	c__Anaerolineae	o__Anaerolineales	f__Anaerolineaceae	g__midas_g_11967	s__midas_s_34341
OTU_718	0	0	4	4	0	1	1	0	2	1	5	4	k__Bacteria	p__Proteobacteria	c__Gammaproteobacteria	o__Burkholderiales	f__Comamonadaceae	g__Aquabacterium	s__midas_s_333
OTU_1936	0	0	0	0	0	0	0	0	0	0	10	12
OTU_2393	0	0	0	0	0	0	1	0	0	0	9	12	k__Bacteria	p__Chloroflexi	c__Anaerolineae	o__C10-SB1A	f__Amarolineaceae	g__midas_g_667
OTU_2429	0	0	7	13	2	0	0	0	0	0	0	0	k__Bacteria	p__Bacteroidota	c__Bacteroidia	o__Chitinophagales	f__Saprospiraceae	g__midas_g_42670	s__midas_s_42670
OTU_955	0	0	2	4	3	0	5	3	1	0	3	1
OTU_1198	0	0	0	0	0	0	0	0	0	0	10	12
OTU_747	0	0	0	0	0	0	2	1	7	12	0	0	k__Bacteria	p__Patescibacteria	c__Gracilibacteria	o__Ca_Peribacteria	f__midas_f_52366	g__midas_g_52504
OTU_2595	0	0	0	0	10	12	0	0	0	0	0	0
OTU_2105	0	0	1	0	0	0	3	5	8	5	0	0
OTU_3074	0	0	0	0	0	0	7	4	6	5	0	0	k__Bacteria	p__Chloroflexi	c__Anaerolineae	o__Anaerolineales	f__Anaerolineaceae	g__Anaerolinea	s__midas_s_3123
OTU_1140	0	0	0	3	0	0	0	0	0	0	5	14	k__Bacteria	p__Proteobacteria	c__Gammaproteobacteria	o__Burkholderiales	f__Sutterellaceae	g__midas_g_3003	s__midas_s_7161
OTU_2310	0	0	10	11	0	1	0	0	0	0	0	0	k__Bacteria	p__Proteobacteria	c__Alphaproteobacteria	o__Rhodospirillales	f__midas_f_7641	g__midas_g_18758	s__midas_s_18758
OTU_2244	0	0	9	11	0	0	0	1	0	0	0	0	k__Bacteria	p__Verrucomicrobiota	c__Verrucomicrobiae	o__Chthoniobacterales	f__Terrimicrobiaceae	g__Terrimicrobium
OTU_3183	15	5	0	0	0	0	0	0	0	0	0	1	k__Bacteria	p__Proteobacteria	c__Alphaproteobacteria	o__Rhizobiales	f__Xanthobacteraceae	g__Rhodopseudomonas
OTU_2877	0	0	4	0	2	1	1	0	7	5	0	1	k__Bacteria	p__Chloroflexi	c__Anaerolineae	o__midas_o_1	f__midas_f_813	g__midas_g_824
OTU_780	0	0	3	2	4	11	0	0	0	0	0	1	k__Bacteria	p__Bacteroidota	c__Bacteroidia	o__Chitinophagales	f__Saprospiraceae	g__midas_g_56	s__midas_s_15676
OTU_1706	0	0	2	4	9	5	0	0	0	0	1	0	k__Bacteria	p__Chloroflexi	c__Anaerolineae	o__Anaerolineales	f__Anaerolineaceae	g__Anaerolinea	s__midas_s_17712
OTU_1485	0	0	0	1	0	0	0	0	0	0	9	11	k__Bacteria	p__Patescibacteria	c__Gracilibacteria	o__midas_o_8167	f__midas_f_13350	g__midas_g_25161	s__midas_s_66781
OTU_1378	0	0	0	0	0	0	9	3	7	2	0	0	k__Bacteria	p__Bdellovibrionota	c__Bdellovibrionia	o__Bacteriovoracales	f__Bacteriovoracaceae	g__midas_g_57869	s__midas_s_57869
OTU_1713	0	0	2	1	0	0	2	0	9	0	4	3	k__Bacteria	p__Campylobacterota	c__Campylobacteria	o__Campylobacterales	f__Arcobacteraceae	g__midas_g_12515	s__midas_s_13073
OTU_3427	0	0	0	0	0	0	0	0	0	0	12	9	k__Bacteria	p__Actinobacteriota	c__Acidimicrobiia	o__Microtrichales	f__Ilumatobacteraceae	g__midas_g_46422	s__midas_s_46422
OTU_1263	0	0	0	0	0	0	0	0	0	0	6	15	k__Bacteria	p__Planctomycetota	c__Planctomycetes	o__Pirellulales	f__Pirellulaceae	g__midas_g_33802	s__midas_s_72858
OTU_2880	0	0	8	11	0	2	0	0	0	0	0	0	k__Bacteria	p__Planctomycetota	c__Phycisphaerae	o__S-70	f__midas_f_6854	g__midas_g_6854	s__midas_s_56166
OTU_1060	0	0	0	1	0	0	0	0	9	9	1	1	k__Bacteria	p__Proteobacteria	c__Gammaproteobacteria	o__Pseudomonadales	f__Moraxellaceae	g__Moraxella	s__midas_s_9308
OTU_1908	0	0	6	10	2	3	0	0	0	0	0	0	k__Bacteria	p__Chloroflexi	c__Anaerolineae	o__RBG-13-54-9	f__midas_f_8354
OTU_1541	8	13	0	0	0	0	0	0	0	0	0	0	k__Bacteria	p__Chloroflexi	c__Anaerolineae	o__SBR1031	f__midas_f_12777	g__midas_g_16660	s__midas_s_48678
OTU_2808	0	0	2	4	4	6	1	0	1	2	0	1	k__Bacteria	p__Synergistota	c__Synergistia	o__Synergistales	f__Synergistaceae	g__midas_g_18741	s__midas_s_51709
OTU_3378	0	0	3	3	0	0	0	0	0	0	9	6	k__Bacteria	p__Chloroflexi	c__Anaerolineae	o__Anaerolineales	f__Anaerolineaceae	g__midas_g_86956	s__midas_s_86956
OTU_2896	0	0	0	5	1	1	5	3	1	4	0	1	k__Bacteria	p__Verrucomicrobiota	c__Verrucomicrobiae	o__Pedosphaerales	f__Pedosphaeraceae	g__midas_g_8975
OTU_2498	0	0	0	0	0	0	7	5	4	3	2	0	k__Bacteria	p__Planctomycetota	c__Planctomycetes	o__Pirellulales	f__Pirellulaceae	g__Pir4_lineage	s__midas_s_24745
OTU_1317	0	0	6	6	1	0	3	3	2	0	0	0	k__Bacteria	p__Actinobacteriota	c__Acidimicrobiia	o__IMCC26256	f__midas_f_2	g__midas_g_1065	s__midas_s_26094
OTU_3121	0	0	0	0	0	0	0	0	0	0	9	12
OTU_2766	14	7	0	0	0	0	0	0	0	0	0	0	k__Bacteria	p__Bacteroidota	c__Bacteroidia	o__Sphingobacteriales	f__AKYH767	g__midas_g_1363	s__midas_s_12170
OTU_1400	0	0	2	0	0	0	5	4	7	3	0	0	k__Bacteria	p__Desulfobacterota	c__Desulfobacteria	o__Desulfobacterales	f__Desulfosarcinaceae	g__Desulfosarcina	s__midas_s_54915
OTU_2323	0	0	0	0	11	10	0	0	0	0	0	0	k__Bacteria	p__Firmicutes	c__Clostridia	o__Oscillospirales	f__Oscillospiraceae
OTU_2588	0	0	0	0	0	0	0	0	0	0	10	11	k__Bacteria	p__Myxococcota	c__Polyangia	o__Polyangiales	f__Polyangiaceae	g__Pajaroellobacter	s__midas_s_22140
OTU_1272	1	0	9	9	0	0	0	0	0	0	0	2	k__Bacteria	p__Planctomycetota	c__Planctomycetes	o__Planctomycetales	f__Rubinisphaeraceae	g__midas_g_1221	s__midas_s_1417
OTU_1235	0	0	2	0	8	10	0	0	0	1	0	0	k__Bacteria	p__Firmicutes	c__Clostridia	o__Peptococcales	f__Peptococcaceae	g__midas_g_8137
OTU_2022	0	0	4	10	1	6	0	0	0	0	0	0	k__Bacteria	p__Planctomycetota	c__Planctomycetes	o__Gemmatales	f__Gemmataceae
OTU_3475	0	0	3	0	0	0	5	5	5	3	0	0	k__Bacteria	p__Proteobacteria	c__Gammaproteobacteria	o__EPR3968-O8a-Bc78	f__midas_f_6561	g__midas_g_30451	s__midas_s_39933
OTU_2181	0	0	0	0	0	0	0	0	2	1	8	10	k__Bacteria	p__Bacteroidota	c__Bacteroidia	o__Chitinophagales	f__midas_f_108	g__midas_g_10025	s__midas_s_10025
OTU_531	1	0	0	3	1	1	3	2	1	0	6	2	k__Bacteria	p__Firmicutes	c__Bacilli	o__Lactobacillales	f__Carnobacteriaceae	g__Trichococcus	s__midas_s_4
OTU_2179	0	0	0	2	7	10	0	0	0	1	0	0	k__Bacteria	p__Chloroflexi	c__Anaerolineae	o__Anaerolineales	f__Anaerolineaceae	g__midas_g_156	s__midas_s_156
OTU_834	0	0	0	0	11	9	0	0	0	0	0	0	k__Bacteria	p__Firmicutes	c__Clostridia	o__Clostridia_vadinBB60_group	f__midas_f_42516	g__midas_g_42516
OTU_3278	1	0	1	3	0	0	0	0	0	0	7	8	k__Bacteria	p__Myxococcota	c__Polyangia	o__Polyangiales	f__Polyangiaceae	g__Pajaroellobacter
OTU_2623	0	0	0	0	0	0	7	7	3	3	0	0	k__Bacteria	p__Planctomycetota	c__Phycisphaerae	o__Phycisphaerales	f__Phycisphaeraceae	g__midas_g_66249	s__midas_s_66249
OTU_1106	0	0	1	1	0	0	4	5	5	2	1	1	k__Bacteria	p__Acidobacteriota	c__Blastocatellia	o__11-24	f__midas_f_1424	g__midas_g_1424	s__midas_s_3163
OTU_1513	0	0	9	7	0	0	0	4	0	0	0	0	k__Bacteria	p__Proteobacteria	c__Alphaproteobacteria	o__Rhizobiales	f__Rhizobiaceae	g__Nitratireductor
OTU_525	0	0	0	0	0	0	8	6	3	3	0	0
[truncated: 1,220 more rows]

## Sheet: MetaData
seqID	sampleName	sampleNumber	sampleType	sampleContent	concExt	concAmp	concLib	rawReads	filtReads	SC	Richness	Shannon	Simpson	OTUs	ratioPhylum	ratioClass	ratioOrder	ratioFamily	ratioGenus	ratioSpecies
MQ210920-365	AGS-1	3	AGS	Aeration tank	167	25.2268	3.88497	81234	63984	0.998	754.075	4.48951	3.45332	642	0.979751	0.979751	0.979751	0.978193	0.956386	0.767913
MQ210920-366	AGS-2	4	AGS	Aeration tank	570	26.7043	4.4609	47257	34711	0.996	699.398	4.31899	3.18366	563	0.980462	0.980462	0.980462	0.980462	0.955595	0.774423
MQ210920-373	AK-DS-1	11	AS_Industrial_Dry	Waste Sludge	208	24.6822	2.09857	82165	60128	0.996	1854.8	6.09672	5.22763	1688	0.955569	0.955569	0.954976	0.953199	0.911137	0.726303
MQ210920-374	AK-DS-2	12	AS_Industrial_Dry	Waste Sludge	185	14.235	2.02467	101748	75033	0.997	1931.94	6.08385	5.21864	1767	0.954726	0.954726	0.95416	0.952462	0.908319	0.727221
MQ210920-371	AK-S-1	9	AS_Industrial_Aeration	Aeration tank	118	21.1276	2.36233	83181	61012	0.996	1611.75	5.3332	4.29632	1439	0.94788	0.94788	0.947186	0.945101	0.899236	0.724114
MQ210920-372	AK-S-2	10	AS_Industrial_Aeration	Aeration tank	100	10.3229	2.31645	82764	60586	0.995	1672.91	5.33429	4.30676	1465	0.946075	0.946075	0.945392	0.943345	0.893515	0.708532
MQ210920-367	Ap-DS-1	5	AS_Domestic_Dry	Waste Sludge	97.8	27.1502	5.40124	75407	59379	0.996	1560.2	5.59083	4.37832	1386	0.949495	0.949495	0.948773	0.94733	0.901154	0.712843
MQ210920-368	Ap-DS-2	6	AS_Domestic_Dry	Waste Sludge	44.2	18.3585	2.6745	82143	64137	0.997	1536.79	5.56497	4.25335	1384	0.947254	0.947254	0.946532	0.945087	0.898844	0.709538
MQ210920-369	AP-S-1	7	AS_Domestic_Aeration	Aeration tank	151	25.0026	4.27359	81783	61107	0.997	1560.82	5.6438	4.24423	1455	0.942268	0.942268	0.941581	0.940206	0.899656	0.707216
MQ210920-370	AP-S-2	8	AS_Domestic_Aeration	Aeration tank	172	23.3444	4.55646	73792	53610	0.997	1518.58	5.63863	4.2524	1415	0.941343	0.941343	0.940636	0.939223	0.895406	0.708834
MQ210920-363	MBR-S-1	1	MBR	Aeration tank	317	36.4364	5.14131	83162	62219	0.997	1281.1	4.62425	2.80209	1174	0.947189	0.947189	0.946337	0.945486	0.902896	0.704429
MQ210920-364	MBR-S-2	2	MBR	Aeration tank	308	32.7537	6.42185	86533	64895	0.997	1389.44	4.63462	2.78594	1224	0.945261	0.945261	0.944444	0.94281	0.902778	0.710784
